# Supplementary material for: SpySwitch enables pH- or heat-responsive capture and release for plug-and-display nanoassembly
Source: Nat Commun. 2022 Jun 28;13:3714. doi: 10.1038/s41467-022-31193-8 (PMC9240080; doi:10.1038/s41467-022-31193-8)
Supplement: Supplementary file 3 — Source Data [file 41467_2022_31193_MOESM3_ESM.xlsx]

## Sheet: Figure 1c
	SpyDock			D22			S23			T25			K28			S30			D33			E34			D35			D82			G83			Y84			E85			G98			D103			E105			E108
Flow-through	6059	6156	6195	3503	3493	3373	3344	3395	3312	3253	3198	3107	3756	3830	3839	4965	4952	4883	18697	18874	18363	7043	7047	5139	3348	3404	3415	3401	3404	3355	5635	5601	5562	4983	5056	4821	3794	3705	3530	3562	3284	3485	3375	3335	3268	3700	3732	3577	4296
Wash	688	618	586	638	552	472	550	552	508	521	522	474	760	741	627	1299	1121	812	5041	5484	4714	2108	1964	1787	585	612	592	575	641	505	1125	1316	1052	1135	1046	889	667	701	670	580	548	514	480	432	370	544	522	432	529
pH 6 (1)	73	70	70	73	76	70	76	67	71	67	69	61	83	83	73	95	87	86	663	706	679	188	182	159	79	83	84	76	78	71	122	119	99	165	154	132	99	99	87	76	68	70	70	69	67	68	68	68	73
pH 6 (2)	85	86	80	83	78	73	73	67	67	58	65	64	70	77	69	100	90	93	1973	1949	1413	378	387	357	110	114	104	70	79	71	211	174	183	581	562	467	231	227	198	63	62	63	71	72	66	68	64	72	87
pH 5 (1)	95.3425	100.274	106.027	139.726	138.904	110.959	120.822	86.3014	96.9863	80.548	71.5069	71.5069	118.356	130.685	113.425	290.137	313.151	332.877	12457	11004.7	9155.34	785.753	663.288	581.918	241.644	222.74	244.931	157.808	170.959	147.945	384.658	394.521	395.342	2268.49	1970.14	1231.23	530.959	438.904	404.384	78.9041	69.863	64.1096	105.206	106.027	104.384	102.74	102.74	102.74	152.055
pH 5 (2)	136.438	141.37	139.726	180.822	221.918	202.192	211.233	187.397	173.425	170.959	156.164	135.616	223.562	222.74	230.137	1197.53	890.137	1144.11	19460.5	18500.5	17029.3	1756.44	1430.14	881.918	364.932	398.63	404.384	270.411	284.384	262.192	918.904	617.26	676.438	5893.15	5043.29	3069.86	858.082	826.027	779.178	139.726	141.37	140.548	238.356	237.534	199.726	208.767	175.89	170.959	255.616
pH 4 (1)	529.315	509.178	598.356	1298.36	1258.08	1518.9	1089.32	1032.74	998.219	924.384	905.206	810.274	4456.99	5574.11	5349.73	43028.9	34340.3	41535.9	61843.6	60485.8	57483.4	19802.3	21470.8	17683.2	4503.97	4670.82	5325.75	4734.11	4904.8	3093.43	23820.1	17966	23673.4	46880.8	43709.7	36383.7	16499.9	19523.3	18575.9	833.288	906.164	956.986	2034.8	1843.97	1812.33	1330	1080.68	1055.75	1860.27
pH 4 (2)	1175.62	1235.07	1256.16	5482.06	5408.22	4918.22	5117.67	4897.12	4233.56	4882.74	4288.22	3907.53	19448.5	21767.1	21367.3	69362.3	75115.8	64653.2	61690.1	67766.7	59011.9	36900.6	44040.6	37317.7	11333.3	13733.4	14460.3	16476.8	17977.5	11294.9	57212.1	51424.1	46384.1	75962.5	71072.1	54624.9	37364.7	38312.1	38908.5	4868.36	3967.95	5433.15	10210.4	8504.52	8498.77	5890.55	5372.74	5051.51	6976.03
[truncated: 2 more columns]

## Sheet: Figure 1d
	S30,E34			S30,G83			S30,Y84			S30,E85			E34,G83			E34,Y84			E34,E85			G83,Y84			G83,E85			Y84,E85
Flow-through	23877	23477	23106	12548	12360	12387	12000	11982	11916	9625	9385	9235	12565	11955	11502	10379	9952	10255	10068	9862	9826	6878	7029	6556	7024	6531	6590	5171	5230	5175
Wash	5488	5374	4982	2402	2691	3094	2475	2717	2715	1204	1375	973	2503	2725	2675	1978	1952	1831	2010	2162	1798	1733	1435	1210	1348	1114	1380	328	322	324
pH 6 (1)	1249	1138	1310	573	527	409	1237	1306	1352	304	315	319	857	806	873	805	729	710	784	652	705	594	883	592	586	476	511	528	537	374
pH 6 (2)	3027	3008	2694	735	757	620	4103	4556	4229	769	854	763	1555	1482	1504	1703	1717	1491	1670	1625	1723	2004	1825	1660	1148	942	1015	1806	1764	1484
pH 5 (1)	12393.7	12534.2	10282.2	5744.38	6295.07	5507.67	16311	16569	14982.7	6955.89	8091.78	6760.27	4034.8	3873.7	3413.43	758.63	876.164	595.89	4374.25	4623.29	5021.1	5293.15	4904.38	4933.15	3687.12	3163.56	3250.68	5334.25	5413.15	4120.27
pH 5 (2)	20558.6	19866.6	14348.2	14728.8	15407.7	13530.4	25691.5	25434.2	21175.9	17577.5	18524.4	14936.7	7088.22	7324.93	6823.56	9101.1	9687.94	8155.07	9427.4	8797.81	8478.9	10775.3	9020.55	8962.19	7586.3	6494.8	6216.16	9825.2	9900.82	7469.59
pH 4 (1)	33808.1	29319.5	22784.5	53024.5	59258.4	48615.5	41403.6	42126.6	34070.8	60421.5	73342.7	48484.1	26011.2	25754.2	20934.8	27777.5	29254.2	25303.6	28089.2	27289.5	22778.8	31057	23498.9	26454.2	32649.7	24823.2	26545.3	31133.7	33902.1	24488.5
pH 4 (2)	34603	30992.7	22525.6	70343.3	65438.5	56485.2	41753.6	43606.2	37124.9	80658.2	78240.8	56603.2	49162.1	46407.1	35823.7	58497.9	58955.3	49432.5	56595.5	58131.6	46146.3	58514.2	51041.5	43961	63830.4	48435.2	48624.1	57456.6	60006.3	43567.8

## Sheet: Figure 1e
	S30			S30,E85			S30,G83,Y84			S30,G83,E85			S30,Y84,E85
Flow-through	3857	3844	3771	4767	4983	4924	17801	18421	17838	16689	18811	18771	11295	10899	10919
Wash	542	513	495	950	812	848	4524	4641	4333	5118	4961	4963	2411	2263	2327
pH 6 (1)	141	150	126	270	243	265	2516	2699	2677	1871	1880	1957	2979	2879	2830
pH 6 (2)	118	122	123	961	981	1011	10877	11363	9102	5439	5895	5515	14249	14255	14279
pH 5 (1)	388.767	514.521	452.877	5247.12	5992.6	6162.74	22096.4	22849.3	23036.7	12408.5	13477.8	13726.9	41546.3	36566.3	37587.1
pH 5 (2)	2030.96	2186.3	2162.47	15581.9	16168.8	16895.3	29381.1	31309.3	30003.3	25012.6	26463.3	22307.7	53578.4	53028.5	52359.5
pH 4 (1)	26965.3	23252.5	19979.7	59275.6	56032.6	63515.9	35058.5	36932.2	35277.1	38917.1	37614	34454.4	53614.2	57099.9	51792.3
pH 4 (2)	76124.5	72528.6	62861.9	90505.2	87786.7	89775.5	34456.3	34879.2	35927.3	46222.1	42840	36343.4	44228.5	45743.6	38600.7

## Sheet: Figure 2b
rabbit anti-HA tag (Rockland Immunochemicals, 600-401-384)							mouse polyclonal anti-SpyCatcher serum
goat anti-rabbit IgG HRP (Thermo Fisher, 65-6120)							goat anti-mouse IgG HRP (Sigma-Aldrich, A4416)

## Sheet: Figure 4a
Temperature (°C)	SpySwitch pH 8.0 (kcal/mol/K)	Temperature (°C)	SpySwitch pH 7.0 (kcal/mol/K)	Temperature (°C)	SpySwitch pH 6.0 (kcal/mol/K)	Temperature (°C)	SpySwitch pH 5.0 (kcal/mol/K)
17.8908	0	17.8844	0	17.8921	0	17.8941	0
18.002	0.0087	17.9962	-0.02791	18.0033	-0.01011	18.0045	-0.00568
18.1131	0.00628	18.1073	-0.02497	18.1146	-0.00622	18.1162	0.00776
18.2249	0.000635	18.2193	-0.01614	18.226	-0.00211	18.2288	0.02013
18.337	0.0133	18.3317	-0.04164	18.3379	-0.03498	18.3408	0.02574
18.4489	0.01256	18.4438	-0.0612	18.4495	-0.03783	18.4526	0.01522
18.5609	0.01012	18.5554	-0.05047	18.5609	-0.00661	18.5639	-0.0011
18.6722	0.00659	18.6661	-0.03507	18.6729	0.00239	18.6756	0.00603
18.7832	0.01864	18.7777	-0.04468	18.7847	0.01593	18.7873	0.01477
18.8953	0.02434	18.89	-0.07154	18.8973	0.01314	18.8992	-0.0105
19.0079	0.01559	19.0022	-0.05867	19.0094	-0.03742	19.0115	-0.03536
19.1195	0.03526	19.1138	-0.04798	19.1213	-0.02548	19.1229	-0.02897
19.2312	0.02909	19.2252	-0.06142	19.2332	0.0016	19.2346	-0.0312
19.3429	0.0246	19.3361	-0.06048	19.3446	-0.01893	19.3469	-0.02627
19.4547	0.02021	19.4477	-0.06651	19.4563	-0.02191	19.4587	-0.0224
19.5667	-0.00306	19.5603	-0.08924	19.5674	-0.033	19.5697	-0.01116
19.6779	0.02185	19.6726	-0.09826	19.6795	-0.04945	19.6814	0.01287
19.7894	0.05868	19.7846	-0.1013	19.7916	-0.0478	19.7935	0.00895
19.9004	0.09011	19.895	-0.10398	19.9015	-0.04249	19.904	0.00262
20.0107	0.09362	20.0062	-0.0852	20.0119	-0.04482	20.0142	0.00532
20.1225	0.09745	20.1181	-0.06885	20.1238	-0.05551	20.1256	0.00555
20.2348	0.10442	20.2288	-0.05904	20.2359	-0.0547	20.2372	-0.000265
20.3464	0.09765	20.3395	-0.05696	20.3465	-0.02157	20.3485	-0.00619
20.4576	0.11116	20.4514	-0.07219	20.4582	0.00195	20.4603	-0.0297
20.5688	0.15532	20.5631	-0.06575	20.5708	-0.02108	20.5723	-0.02314
20.6811	0.19856	20.6746	-0.05619	20.6836	-0.04055	20.6831	0.000879
20.7944	0.21028	20.7883	-0.08206	20.7974	-0.03947	20.7969	-0.01221
20.9081	0.20812	20.9017	-0.09542	20.9103	-0.05547	20.9106	-0.01625
21.0203	0.21251	21.0143	-0.06874	21.0225	-0.04878	21.0212	-0.01489
21.1311	0.22125	21.1258	-0.06175	21.1334	-0.01908	21.1334	-0.02611
21.2426	0.26196	21.2367	-0.0701	21.2439	-0.0102	21.2447	-0.04374
21.3549	0.28642	21.3479	-0.05447	21.3553	-0.01108	21.3554	-0.0601
21.4658	0.26284	21.4593	-0.03405	21.4679	-0.00766	21.4686	-0.05818
21.5765	0.27014	21.5704	-0.04659	21.5798	-0.01699	21.5809	-0.05818
21.6887	0.29373	21.6825	-0.04639	21.691	-0.03225	21.6912	-0.04163
21.8004	0.30644	21.7947	-0.01665	21.8028	-0.03685	21.8025	-0.01668
21.9114	0.31214	21.9054	-0.02548	21.9132	-0.04634	21.9137	-0.0243
22.0231	0.32176	22.0171	-0.03105	22.0244	-0.06049	22.0254	-0.02683
22.1345	0.32626	22.1285	-0.04173	22.1367	-0.05894	22.1372	-0.02003
22.2461	0.33673	22.2395	-0.06248	22.2485	-0.05876	22.2479	-0.05884
22.3579	0.36497	22.3514	-0.06489	22.3595	-0.05689	22.3594	-0.0921
22.4696	0.38129	22.463	-0.04809	22.4699	-0.04792	22.4715	-0.0662
22.5815	0.37765	22.5749	-0.04748	22.5819	-0.05171	22.584	-0.04409
22.6934	0.3814	22.6867	-0.05702	22.6939	-0.0677	22.6954	-0.0379
22.804	0.39478	22.798	-0.03689	22.8054	-0.06164	22.8064	-0.04477
22.9158	0.4093	22.9097	-0.02531	22.9168	-0.03694	22.9189	-0.06081
23.0286	0.41983	23.0215	-0.0401	23.0285	-0.05569	23.0312	-0.08259
23.1396	0.42853	23.1338	-0.07319	23.1412	-0.06483	23.1425	-0.07314
23.2506	0.45262	23.2459	-0.07594	23.2538	-0.05061	23.2537	-0.0381
23.3623	0.47369	23.3569	-0.06893	23.3649	-0.04469	23.3661	-0.03107
23.4738	0.4923	23.4685	-0.06868	23.476	-0.01939	23.478	-0.02962
23.5856	0.523	23.58	-0.07055	23.5874	-0.00874	23.5887	-0.03626
23.6981	0.53583	23.6909	-0.05979	23.6987	-0.04153	23.7002	-0.04403
23.8087	0.55042	23.8023	-0.04596	23.8104	-0.07578	23.8119	-0.06509
23.9189	0.56866	23.913	-0.04819	23.9207	-0.0761	23.922	-0.06469
24.0291	0.55024	24.0238	-0.05052	24.0308	-0.05634	24.032	-0.04701
24.1403	0.56637	24.1344	-0.07428	24.1427	-0.03843	24.1432	-0.03474
24.2525	0.59173	24.246	-0.06922	24.2534	-0.03035	24.2551	-0.04112
24.3639	0.58836	24.3578	-0.0433	24.3646	-0.04399	24.3668	-0.04538
24.4764	0.61126	24.4691	-0.01557	24.4765	-0.04918	24.4785	-0.03931
24.5876	0.64096	24.5804	-0.01576	24.5882	-0.03262	24.5906	-0.0637
24.6981	0.65491	24.6914	-0.02815	24.7003	-0.02214	24.7021	-0.06586
24.8096	0.6866	24.8035	-0.01201	24.8112	-0.04632	24.8127	-0.03107
24.9214	0.70737	24.9156	-0.00884	24.9227	-0.06749	24.9239	-0.02544
25.0334	0.69872	25.0276	-0.02753	25.0346	-0.0746	25.0367	-0.03589
25.1446	0.70426	25.1387	-0.02787	25.1462	-0.06844	25.1483	-0.01756
25.2566	0.72448	25.2492	-0.009	25.258	-0.04396	25.2597	-0.03151
25.3686	0.73932	25.3609	-0.01359	25.3694	-0.0528	25.3713	-0.05164
25.4799	0.75458	25.4728	-0.0111	25.4817	-0.06728	25.4824	-0.06191
25.5914	0.76563	25.5842	0.00958	25.5931	-0.07486	25.5939	-0.05634
25.7029	0.77955	25.6952	0.03275	25.704	-0.09108	25.706	-0.01767
25.8143	0.78151	25.8066	0.04433	25.8158	-0.07667	25.8184	-0.02207
25.9258	0.77547	25.9186	0.04484	25.927	-0.03962	25.929	-0.04461
26.0362	0.78379	26.0303	0.06076	26.0378	-0.02603	26.0398	-0.05334
26.1478	0.81705	26.1415	0.07282	26.1495	-0.04244	26.1518	-0.06514
26.2596	0.84114	26.253	0.04698	26.2608	-0.04884	26.2632	-0.05734
26.3704	0.86334	26.3633	0.01221	26.3713	-0.04124	26.3748	-0.05865
26.4817	0.89028	26.4751	0.00874	26.4829	-0.05564	26.4863	-0.06861
26.5933	0.86103	26.5875	-0.00324	26.5945	-0.08049	26.597	-0.07144
26.7054	0.85173	26.6984	-0.00405	26.7059	-0.10196	26.7081	-0.09839
26.8168	0.88427	26.8101	0.04748	26.8181	-0.10019	26.819	-0.11273
26.9277	0.91438	26.9213	0.08052	26.9293	-0.08963	26.9305	-0.07613
27.0399	0.92556	27.0319	0.0887	27.0412	-0.08017	27.0434	-0.04919
27.1525	0.91113	27.1442	0.11172	27.1531	-0.08023	27.1549	-0.07206
27.2647	0.91897	27.2568	0.13399	27.2641	-0.08781	27.2657	-0.05962
27.3751	0.9515	27.3679	0.15986	27.3747	-0.08906	27.3779	-0.05197
27.4854	0.96907	27.479	0.19767	27.486	-0.08657	27.4893	-0.06311
27.5979	0.98831	27.5901	0.21597	27.5979	-0.05138	27.6004	-0.05206
27.7093	0.99886	27.7014	0.20525	27.7096	-0.05384	27.7127	-0.08742
27.8202	0.97882	27.8129	0.19683	27.8217	-0.06896	27.8241	-0.11172
27.9318	0.98962	27.9244	0.21464	27.9331	-0.07212	27.9341	-0.10685
28.0426	1.01578	28.0351	0.24882	28.0435	-0.08451	28.0447	-0.11484
28.153	1.03164	28.1447	0.27418	28.1539	-0.07446	28.1557	-0.11219
28.2637	1.04624	28.2563	0.27392	28.264	-0.06873	28.2668	-0.1056
28.3742	1.07668	28.3681	0.27028	28.3754	-0.08044	28.3778	-0.10552
28.4855	1.11489	28.4798	0.27416	28.4878	-0.09654	28.4894	-0.10172
28.5975	1.09656	28.5917	0.29124	28.5991	-0.07289	28.6014	-0.09
28.7088	1.07534	28.7022	0.32003	28.7108	-0.05975	28.7116	-0.10053
28.8203	1.09366	28.8132	0.36068	28.8219	-0.08813	28.8224	-0.10947
28.9325	1.11481	28.9259	0.37654	28.9331	-0.0874	28.9352	-0.08702
29.0441	1.10736	29.0375	0.39323	29.0458	-0.07547	29.0481	-0.09346
29.1562	1.09624	29.1488	0.43278	29.1579	-0.07987	29.1592	-0.10201
29.2679	1.13037	29.2605	0.4324	29.2683	-0.09044	29.2698	-0.10319
29.3784	1.15715	29.3716	0.41639	29.38	-0.08713	29.3812	-0.11973
29.4902	1.15153	29.4822	0.43224	29.4924	-0.07501	29.4931	-0.10841
29.6018	1.14689	29.5933	0.45343	29.6026	-0.07762	29.6045	-0.08877
29.7127	1.17468	29.7047	0.46294	29.7131	-0.08208	29.7153	-0.11709
29.8243	1.2042	29.816	0.49049	29.8246	-0.07872	29.827	-0.1212
29.9353	1.196	29.9283	0.49625	29.9366	-0.07905	29.9377	-0.10856
30.0464	1.20328	30.0394	0.51424	30.048	-0.06826	30.0484	-0.12767
30.1577	1.20956	30.1502	0.55812	30.1588	-0.07946	30.1598	-0.13366
30.2689	1.2189	30.2613	0.57493	30.2699	-0.09958	30.2713	-0.12394
30.3798	1.22832	30.3725	0.56336	30.3811	-0.08736	30.3827	-0.09357
30.4908	1.22787	30.4846	0.5562	30.4922	-0.08903	30.4936	-0.07418
30.6015	1.23989	30.5956	0.56656	30.6039	-0.08142	30.6053	-0.10536
30.7132	1.24077	30.7056	0.57934	30.7151	-0.06326	30.717	-0.13441
30.8252	1.24845	30.8167	0.63501	30.8264	-0.0766	30.8284	-0.11696
30.9357	1.2659	30.9281	0.67304	30.9382	-0.08301	30.9395	-0.11348
31.0471	1.25349	31.0403	0.67911	31.0498	-0.06217	31.0509	-0.12922
31.1591	1.23501	31.1533	0.68238	31.1611	-0.06371	31.1636	-0.12727
31.2704	1.25462	31.2653	0.67338	31.2723	-0.07588	31.2763	-0.15125
31.3819	1.26684	31.3761	0.68734	31.384	-0.08408	31.3874	-0.15909
31.4936	1.2588	31.4868	0.69224	31.496	-0.07719	31.4974	-0.1447
31.6044	1.23965	31.5987	0.7005	31.6071	-0.05735	31.6088	-0.14409
31.7155	1.25824	31.7104	0.74289	31.718	-0.04788	31.7212	-0.13877
31.8274	1.30594	31.8215	0.7718	31.8297	-0.07301	31.8323	-0.14952
31.9383	1.3268	31.9324	0.75941	31.9401	-0.06847	31.9418	-0.13884
32.0473	1.34529	32.0409	0.77198	32.0488	-0.04929	32.0509	-0.11747
32.1565	1.37477	32.1496	0.82223	32.159	-0.05656	32.161	-0.12058
32.2674	1.39439	32.2612	0.84215	32.2704	-0.0345	32.272	-0.12056
32.3783	1.37986	32.3733	0.83704	32.3805	-0.0611	32.383	-0.12728
32.4906	1.34575	32.4845	0.8361	32.4914	-0.06951	32.4938	-0.13672
32.6025	1.35224	32.5952	0.8723	32.6035	-0.03105	32.6053	-0.10641
32.7127	1.37229	32.7065	0.88021	32.7149	-0.03248	32.7167	-0.10935
32.8238	1.3722	32.8179	0.87676	32.8263	-0.03083	32.8283	-0.13095
32.9358	1.3758	32.9298	0.91712	32.9382	-0.01351	32.9402	-0.14683
33.0489	1.37438	33.0421	0.92649	33.0503	-0.01633	33.0521	-0.13016
33.1607	1.38135	33.1535	0.91919	33.1616	-0.03622	33.1639	-0.07528
33.2708	1.37073	33.2643	0.94116	33.2732	-0.05144	33.2746	-0.08383
33.3816	1.3579	33.3753	0.95636	33.3848	-0.06664	33.3854	-0.12183
33.4937	1.38809	33.4868	0.9755	33.4951	-0.07966	33.4971	-0.1603
33.6056	1.406	33.5988	1.00313	33.6067	-0.07629	33.609	-0.15504
33.7164	1.40245	33.7096	1.01161	33.7182	-0.0629	33.7198	-0.14652
33.8279	1.41638	33.8203	1.01545	33.8294	-0.04779	33.8304	-0.16438
33.9392	1.42078	33.9319	1.03807	33.9411	-0.03267	33.9424	-0.15069
34.0496	1.41371	34.0423	1.04311	34.0521	-0.02822	34.0537	-0.13601
34.1602	1.42343	34.1527	1.04744	34.1634	-0.00598	34.1645	-0.13691
34.2716	1.43678	34.264	1.08564	34.2747	0.01139	34.2758	-0.13907
34.3828	1.42792	34.3752	1.09809	34.3853	0.00931	34.3871	-0.1297
34.4938	1.43445	34.4869	1.09279	34.4961	0.0097	34.4989	-0.14165
34.6053	1.44067	34.5993	1.10796	34.6078	-0.01942	34.611	-0.14636
34.7169	1.42797	34.7104	1.15279	34.7195	-0.04038	34.7219	-0.16375
34.8283	1.45597	34.8218	1.16867	34.8301	-0.00867	34.8324	-0.1661
34.9392	1.46091	34.933	1.15531	34.9416	0.03438	34.9443	-0.16995
35.0509	1.44034	35.0441	1.17619	35.053	0.03422	35.0567	-0.16832
35.1623	1.4525	35.1556	1.2203	35.1648	-0.000488	35.1677	-0.14002
35.2735	1.44582	35.2674	1.24426	35.2772	-0.01768	35.2785	-0.16308
35.3855	1.42014	35.3784	1.24755	35.3884	0.00377	35.3895	-0.1841
35.4965	1.43994	35.4889	1.28328	35.4992	0.00814	35.5009	-0.16097
35.6079	1.4846	35.6011	1.30349	35.6099	0.00769	35.6129	-0.12155
35.719	1.47858	35.7122	1.29282	35.7207	0.06199	35.7234	-0.14207
35.8299	1.46699	35.8233	1.29101	35.8316	0.11428	35.8346	-0.16181
35.941	1.47718	35.9347	1.29382	35.943	0.09802	35.9464	-0.14921
36.0511	1.48314	36.044	1.33214	36.0537	0.08726	36.0569	-0.14877
36.1611	1.4802	36.154	1.34778	36.164	0.09094	36.1671	-0.16572
36.2725	1.48325	36.2661	1.34069	36.2755	0.09	36.2786	-0.18376
36.384	1.49568	36.3775	1.35996	36.3861	0.11097	36.3896	-0.1761
36.4954	1.51154	36.4885	1.36206	36.4969	0.12653	36.5	-0.16648
36.6074	1.52595	36.6003	1.35003	36.6084	0.15258	36.6113	-0.17039
36.7192	1.49675	36.7118	1.36062	36.7203	0.1793	36.7226	-0.18142
36.83	1.4763	36.8231	1.40735	36.8319	0.19958	36.8335	-0.16215
36.941	1.49735	36.9346	1.41452	36.9424	0.21305	36.9446	-0.13856
37.0522	1.52082	37.0461	1.41675	37.054	0.21736	37.0567	-0.1389
37.164	1.51498	37.1575	1.44973	37.166	0.20377	37.1692	-0.15142
37.2759	1.5226	37.2687	1.4449	37.2773	0.18937	37.2806	-0.14678
37.3871	1.53741	37.3803	1.43232	37.389	0.20111	37.3924	-0.13328
37.4989	1.51547	37.4911	1.42689	37.5009	0.23169	37.504	-0.14601
37.6099	1.50183	37.6021	1.46683	37.6119	0.25074	37.6143	-0.16283
37.7196	1.50357	37.7136	1.48973	37.7221	0.25455	37.7251	-0.17152
37.8305	1.49543	37.8243	1.48584	37.833	0.26553	37.8361	-0.15873
37.9424	1.49606	37.9354	1.49645	37.9447	0.28675	37.9477	-0.14299
38.0541	1.496	38.0465	1.48462	38.0558	0.32474	38.0591	-0.17517
38.1649	1.47356	38.1571	1.48362	38.1674	0.35591	38.1697	-0.18858
38.2753	1.47228	38.2685	1.53264	38.2786	0.36775	38.2808	-0.17712
38.3859	1.48039	38.3801	1.55784	38.3891	0.37566	38.3925	-0.18207
38.4973	1.47244	38.4905	1.53351	38.5001	0.36555	38.5038	-0.16535
38.6092	1.46561	38.6013	1.55004	38.6109	0.38207	38.6151	-0.13679
38.7206	1.46705	38.7139	1.56326	38.7217	0.41965	38.7261	-0.1547
38.8317	1.47979	38.8259	1.54923	38.8326	0.43268	38.8369	-0.15926
38.9432	1.47928	38.9363	1.57171	38.9445	0.44718	38.9483	-0.14312
39.0541	1.4658	39.0469	1.59089	39.0563	0.45887	39.059	-0.14967
39.1654	1.45043	39.1589	1.59956	39.1675	0.44402	39.1709	-0.14432
39.2762	1.42839	39.2705	1.61184	39.2786	0.43154	39.2829	-0.14602
39.3873	1.43942	39.3812	1.61527	39.3897	0.44663	39.3936	-0.12142
39.4994	1.46415	39.4928	1.60724	39.5018	0.45876	39.5044	-0.10568
39.6106	1.47085	39.6047	1.60875	39.6127	0.46488	39.6161	-0.1217
39.7223	1.47114	39.7156	1.60822	39.7233	0.48232	39.7271	-0.12865
39.8332	1.47079	39.8264	1.58965	39.8351	0.4967	39.8384	-0.11431
39.9443	1.47586	39.9379	1.5795	39.9465	0.50617	39.9502	-0.09286
40.0551	1.46697	40.0486	1.58281	40.0566	0.51277	40.0604	-0.11796
40.1639	1.45335	40.1583	1.60643	40.1664	0.52586	40.1707	-0.14163
40.2749	1.45409	40.2689	1.62682	40.2774	0.54524	40.2812	-0.12913
40.3863	1.44468	40.3797	1.63617	40.3888	0.58238	40.3924	-0.12553
40.4972	1.45005	40.4911	1.62921	40.5004	0.61714	40.5035	-0.11709
40.6087	1.44609	40.602	1.61919	40.6118	0.60417	40.6137	-0.14306
40.7201	1.43496	40.7128	1.62938	40.7223	0.60563	40.7251	-0.14763
40.8316	1.43664	40.8249	1.68098	40.8332	0.61734	40.8368	-0.09444
40.9424	1.42878	40.9366	1.71573	40.9445	0.63156	40.9485	-0.08078
41.0534	1.42044	41.0477	1.71221	41.0567	0.67065	41.06	-0.09255
41.1651	1.4172	41.1583	1.69716	41.1688	0.68996	41.1715	-0.09586
41.2768	1.4105	41.2699	1.66704	41.2787	0.67599	41.2835	-0.07099
41.388	1.40706	41.3811	1.65906	41.3897	0.67589	41.3944	-0.06023
41.4988	1.40481	41.4919	1.66118	41.5016	0.70319	41.5052	-0.07516
41.6097	1.39548	41.604	1.66557	41.6129	0.72059	41.6166	-0.09174
41.721	1.38107	41.7151	1.67264	41.7234	0.73515	41.7281	-0.10624
41.8326	1.34765	41.825	1.68066	41.8341	0.75138	41.8392	-0.09868
41.9443	1.33628	41.9362	1.68562	41.946	0.78952	41.9507	-0.08117
42.0556	1.34174	42.0479	1.67957	42.0578	0.80251	42.0623	-0.06398
42.1658	1.35262	42.1585	1.66853	42.1679	0.78784	42.1716	-0.0652
42.2765	1.3411	42.27	1.6474	42.2788	0.80482	42.2828	-0.06428
42.3883	1.3128	42.3822	1.61976	42.3909	0.80889	42.3946	-0.0586
42.4997	1.31939	42.4934	1.59907	42.5021	0.80764	42.5059	-0.05001
42.6102	1.31037	42.6045	1.59958	42.6137	0.82658	42.6172	-0.03833
42.7217	1.31296	42.7155	1.61574	42.725	0.83361	42.7272	-0.0313
42.8335	1.32322	42.8262	1.61681	42.8359	0.85545	42.839	-0.0343
42.9449	1.30105	42.9373	1.62041	42.9472	0.8862	42.9507	-0.05548
43.0556	1.29568	43.0483	1.62004	43.059	0.90291	43.0617	-0.0417
43.1668	1.28862	43.16	1.58965	43.1701	0.92075	43.1732	-0.02059
43.2793	1.2794	43.2721	1.56615	43.281	0.93641	43.2849	-0.03771
43.3895	1.28428	43.3829	1.5816	43.3924	0.93235	43.3969	-0.04382
43.5004	1.27912	43.4938	1.61159	43.5029	0.92246	43.5086	-0.04158
43.6126	1.24833	43.6048	1.61389	43.6141	0.93376	43.6193	-0.0433
43.724	1.25323	43.716	1.59455	43.7267	0.95267	43.7309	-0.0046
43.8352	1.27712	43.8276	1.58567	43.8371	0.98413	43.8419	0.01793
43.946	1.27827	43.9398	1.59341	43.9479	1.00348	43.9522	-0.00858
44.0574	1.2627	44.051	1.59317	44.0602	1.01997	44.0638	-0.01
44.1671	1.23715	44.1607	1.58158	44.1703	1.01713	44.1741	-0.01033
44.277	1.19969	44.2704	1.57941	44.2797	1.02121	44.283	-0.02481
44.3888	1.18361	44.381	1.58489	44.3907	1.0588	44.3947	-0.03084
44.4995	1.18295	44.4926	1.59199	44.5021	1.07064	44.5068	-0.01812
44.6102	1.15141	44.6036	1.58245	44.6129	1.08762	44.6174	-0.00627
44.7218	1.14347	44.7147	1.55547	44.7246	1.10897	44.7284	-0.000725
44.8333	1.14949	44.8261	1.54419	44.8357	1.0964	44.8399	0.01131
44.9433	1.15109	44.9377	1.5298	44.9467	1.09713	44.9512	0.00802
45.0549	1.1588	45.0492	1.51209	45.058	1.12253	45.0619	0.01996
45.1668	1.16536	45.1609	1.49668	45.17	1.14037	45.1738	0.0519
45.2778	1.16771	45.273	1.48964	45.2822	1.13114	45.2859	0.04603
45.3893	1.14867	45.3839	1.49586	45.3933	1.14522	45.397	0.05142
45.5006	1.12958	45.4959	1.4884	45.5037	1.18977	45.5085	0.07747
45.6124	1.10706	45.6072	1.47594	45.6146	1.20649	45.6203	0.06975
45.7238	1.08185	45.7177	1.47999	45.7265	1.21527	45.7313	0.0651
45.8351	1.10004	45.8294	1.45837	45.8374	1.23185	45.8406	0.07855
45.9458	1.08814	45.9407	1.42041	45.948	1.24935	45.9525	0.09011
46.0562	1.04541	46.0513	1.42045	46.0588	1.23456	46.065	0.09305
46.1668	1.02955	46.1616	1.41171	46.1696	1.21887	46.1753	0.11048
46.2772	1.01149	46.2718	1.40201	46.2809	1.22174	46.2859	0.12419
46.3889	0.99634	46.3826	1.4047	46.3921	1.23837	46.3964	0.13794
46.4997	0.98572	46.4942	1.39398	46.5026	1.27411	46.5075	0.16391
46.6103	0.96433	46.605	1.38206	46.6135	1.27965	46.6185	0.14343
46.7218	0.95416	46.7158	1.34074	46.7244	1.28267	46.7298	0.14397
46.833	0.95683	46.8277	1.29412	46.8362	1.30548	46.842	0.17857
46.9444	0.94632	46.9393	1.30684	46.9482	1.31603	46.9531	0.18035
47.0558	0.93253	47.0504	1.31873	47.0592	1.32274	47.0639	0.19405
47.1667	0.92195	47.162	1.31388	47.1705	1.34171	47.1746	0.18655
47.278	0.90413	47.2732	1.2893	47.2824	1.36903	47.2868	0.19217
47.3896	0.92206	47.3838	1.24895	47.3937	1.37462	47.3983	0.2176
47.501	0.93806	47.4957	1.25447	47.5046	1.35489	47.5083	0.23144
47.6114	0.91107	47.6069	1.23683	47.6147	1.36555	47.6195	0.25322
47.7216	0.88101	47.7172	1.17675	47.7258	1.3999	47.7315	0.27923
47.8326	0.8753	47.8281	1.15795	47.8371	1.40181	47.8435	0.29074
47.9441	0.85954	47.9397	1.15617	47.9489	1.39266	47.9546	0.28441
48.0556	0.85923	48.0517	1.1494	48.0611	1.41887	48.0657	0.28679
48.1671	0.8683	48.162	1.16278	48.1711	1.4305	48.1761	0.31075
48.277	0.85608	48.2717	1.15821	48.2804	1.40637	48.2859	0.33697
48.3864	0.84767	48.3824	1.12377	48.3912	1.40343	48.3961	0.35019
48.4978	0.81749	48.4937	1.09858	48.503	1.40892	48.5063	0.31738
48.6083	0.79089	48.6052	1.08566	48.6147	1.41547	48.6164	0.30082
48.7189	0.78985	48.7161	1.07987	48.726	1.41885	48.7287	0.36323
48.8306	0.80362	48.8268	1.08602	48.8362	1.42722	48.8409	0.38494
48.9416	0.78223	48.9378	1.07714	48.9466	1.43761	48.9513	0.38891
49.0532	0.75291	49.05	1.04174	49.0579	1.43512	49.0618	0.39145
49.1646	0.7465	49.1619	1.01771	49.1693	1.44819	49.1725	0.3892
49.2758	0.72109	49.2722	1.00362	49.2805	1.46235	49.284	0.38375
49.3879	0.69846	49.3832	0.98839	49.3924	1.46233	49.3965	0.36897
49.4993	0.70011	49.4949	0.98355	49.5043	1.47712	49.5084	0.40555
49.61	0.70113	49.6059	0.97335	49.615	1.4795	49.6195	0.43432
49.721	0.67894	49.7172	0.97458	49.7261	1.47766	49.7301	0.43672
49.8331	0.63174	49.8282	0.97657	49.8377	1.48144	49.8415	0.42958
49.9437	0.61865	49.939	0.94514	49.949	1.49504	49.9527	0.4215
50.0538	0.65573	50.0506	0.88905	50.0597	1.50538	50.0637	0.43399
50.1653	0.65247	50.163	0.85638	50.1706	1.47702	50.1753	0.47202
50.2765	0.62041	50.2731	0.84525	50.281	1.46043	50.2856	0.50241
50.3867	0.61763	50.3825	0.83674	50.3907	1.46211	50.3961	0.48365
50.4978	0.60952	50.4938	0.8048	50.5018	1.44256	50.5077	0.48605
50.6093	0.58058	50.6053	0.78613	50.6135	1.42332	50.6187	0.49992
50.72	0.55695	50.7159	0.80122	50.7249	1.44529	50.729	0.51054
50.8317	0.55911	50.8281	0.80173	50.8362	1.45639	50.8405	0.56135
50.9434	0.53088	50.9401	0.79629	50.9484	1.44003	50.9525	0.56049
51.0556	0.49546	51.0507	0.76046	51.0604	1.41425	51.0633	0.54846
51.167	0.50086	51.1621	0.72693	51.1715	1.40843	51.1739	0.58766
51.2775	0.51604	51.2737	0.72293	51.2824	1.43073	51.2858	0.6029
51.3888	0.52251	51.3852	0.7341	51.394	1.44408	51.3974	0.57252
51.4999	0.50263	51.4958	0.72476	51.5058	1.44356	51.5078	0.56311
51.6118	0.49302	51.6062	0.66829	51.617	1.43251	51.6195	0.58923
51.7229	0.50255	51.718	0.64848	51.7275	1.39724	51.731	0.62471
51.8337	0.49443	51.8298	0.64804	51.839	1.3774	51.8417	0.62828
51.9455	0.48799	51.9401	0.61489	51.9509	1.39357	51.9528	0.60649
52.0557	0.47674	52.0504	0.60313	52.0616	1.39442	52.0638	0.62542
52.1665	0.447	52.1621	0.59922	52.1721	1.38104	52.175	0.63942
52.2775	0.43018	52.2739	0.57442	52.2824	1.36421	52.2856	0.6696
52.3879	0.40649	52.3838	0.53788	52.3934	1.34707	52.3956	0.68386
52.4985	0.38962	52.4935	0.50728	52.504	1.34356	52.5064	0.66494
52.6099	0.38299	52.6055	0.49109	52.6144	1.34124	52.6173	0.66464
52.7214	0.3629	52.7169	0.50259	52.7261	1.32719	52.7286	0.6874
52.8316	0.36339	52.8274	0.50623	52.8374	1.30816	52.8401	0.71226
52.9423	0.37184	52.9386	0.47799	52.9476	1.28568	52.9509	0.73617
53.0534	0.34687	53.0501	0.45878	53.0593	1.27762	53.0623	0.7378
53.1651	0.3257	53.1618	0.45125	53.171	1.27971	53.174	0.70275
53.2777	0.32409	53.273	0.43712	53.2816	1.29274	53.2852	0.72395
53.389	0.32332	53.384	0.40711	53.3937	1.29666	53.396	0.7506
53.4998	0.33458	53.4957	0.38966	53.5047	1.28146	53.5078	0.77995
53.6119	0.32243	53.6067	0.38912	53.6158	1.2663	53.6197	0.81741
53.7228	0.29761	53.7178	0.36813	53.7276	1.21895	53.7303	0.79803
53.8342	0.28037	53.829	0.34894	53.8396	1.1501	53.8415	0.78024
53.9459	0.28456	53.9404	0.33847	53.9507	1.20304	53.9529	0.79322
54.0565	0.27812	54.0508	0.33901	54.06	1.36015	54.0643	0.8098
54.1676	0.25742	54.1625	0.32652	54.1713	1.41844	54.1766	0.84242
54.2792	0.25969	54.2747	0.28084	54.283	1.36945	54.2873	0.85279
54.3899	0.26657	54.3847	0.26902	54.3934	1.29998	54.3972	0.84143
54.5006	0.26465	54.4958	0.28949	54.5053	1.2474	54.5081	0.83826
54.6122	0.2621	54.6071	0.27863	54.6171	1.21801	54.6195	0.82654
54.7222	0.27095	54.7178	0.23511	54.7269	1.19411	54.7309	0.85715
54.8322	0.22396	54.8288	0.20413	54.8371	1.14911	54.842	0.8819
54.943	0.18407	54.9399	0.19468	54.9486	1.10746	54.9537	0.86485
55.0546	0.18866	55.0512	0.19504	55.0602	1.11622	55.0649	0.85429
55.1655	0.17123	55.162	0.18389	55.1711	1.1246	55.1751	0.86559
55.2763	0.16078	55.2738	0.15295	55.2818	1.11403	55.2867	0.90642
55.3889	0.16109	55.3855	0.13443	55.3929	1.08601	55.3991	0.93625
55.501	0.14593	55.497	0.15748	55.5047	1.06274	55.5106	0.93176
55.6121	0.13637	55.6088	0.16494	55.6167	1.03739	55.6219	0.93955
55.7236	0.14959	55.7197	0.13628	55.7282	1.01103	55.733	0.93835
55.8345	0.14758	55.8305	0.11639	55.8386	1.01076	55.8438	0.9209
55.9448	0.13903	55.9415	0.11299	55.9492	0.99331	55.9552	0.93
56.0559	0.13302	56.053	0.10597	56.0601	0.98547	56.0667	0.93178
56.168	0.12769	56.1643	0.07575	56.1715	0.95899	56.1778	0.95126
56.2797	0.11504	56.2746	0.04973	56.2833	0.92435	56.2884	0.95697
56.3887	0.1075	56.3844	0.05927	56.3925	0.93425	56.3986	0.94686
56.4979	0.10977	56.4954	0.06842	56.502	0.92994	56.509	0.95366
56.609	0.10958	56.606	0.07118	56.6138	0.90124	56.6193	0.94551
56.721	0.09503	56.7164	0.05502	56.7259	0.88661	56.7304	0.97316
56.8325	0.0737	56.8278	0.01136	56.8373	0.88487	56.842	0.99924
56.9432	0.05422	56.9389	-0.00398	56.948	0.88027	56.9532	0.96849
57.055	0.04282	57.0494	0.00483	57.0583	0.86083	57.064	0.9478
57.1654	0.0298	57.1612	-0.01042	57.1695	0.8237	57.175	0.95906
57.2758	0.00702	57.2731	-0.0306	57.2808	0.80696	57.2865	0.93436
57.388	0.00328	57.3843	-0.02848	57.3923	0.80841	57.3975	0.93362
57.5003	0.00823	57.4959	-0.04138	57.5042	0.77333	57.5095	0.95226
57.6116	0.02186	57.6078	-0.04497	57.6163	0.73667	57.621	0.94942
57.7222	0	57.7191	-0.0437	57.7272	0.75447	57.7319	0.9741
57.8329	-0.00887	57.8302	-0.04909	57.8379	0.74806	57.843	1.00327
57.9443	0.00417	57.9409	-0.0582	57.9491	0.71055	57.9539	1.01043
58.0551	0.00934	58.0515	-0.06221	58.0596	0.68361	58.0648	0.97575
58.1666	-0.01903	58.1627	-0.07619	58.1714	0.66503	58.1761	0.95108
58.2779	-0.06987	58.2741	-0.09304	58.2829	0.67526	58.2874	0.96273
58.3878	-0.05494	58.3842	-0.09218	58.3934	0.67147	58.3982	0.96158
58.4989	-0.0341	58.4943	-0.08206	58.5038	0.64384	58.5093	0.93756
58.6101	-0.04804	58.6055	-0.08952	58.6148	0.62182	58.62	0.95475
58.721	-0.03765	58.7173	-0.12353	58.727	0.61364	58.7311	0.97443
58.8314	-0.03118	58.8286	-0.12485	58.8374	0.60143	58.8427	0.96773
58.9426	-0.03166	58.9398	-0.12737	58.9471	0.57676	58.9539	0.96986
59.0541	-0.03508	59.0517	-0.1378	59.0583	0.57322	59.065	0.95446
59.1655	-0.04411	59.1618	-0.13068	59.1695	0.54634	59.1758	0.95991
59.277	-0.03379	59.2722	-0.11384	59.2811	0.53051	59.2872	0.94002
59.3878	-0.04111	59.3843	-0.12205	59.392	0.54224	59.3985	0.91392
59.4993	-0.04841	59.4963	-0.14821	59.5036	0.52326	59.5092	0.92294
59.6108	-0.06534	59.6079	-0.15823	59.616	0.51846	59.6211	0.94215
59.7226	-0.07041	59.72	-0.17242	59.7274	0.51841	59.7333	0.94949
59.8353	-0.06361	59.831	-0.15884	59.8396	0.49598	59.8452	0.92497
59.947	-0.07018	59.9415	-0.12886	59.9511	0.47315	59.956	0.88906
60.0573	-0.07544	60.0532	-0.15435	60.0617	0.46918	60.0667	0.86214
60.1686	-0.10212	60.1643	-0.18184	60.1718	0.46568	60.1787	0.89678
60.2796	-0.09919	60.2751	-0.19231	60.2832	0.44941	60.2896	0.92004
60.3906	-0.0703	60.3862	-0.19437	60.3954	0.4172	60.4006	0.89739
60.5012	-0.04769	60.4967	-0.18317	60.5051	0.39545	60.511	0.88988
60.6107	-0.04737	60.6071	-0.15408	60.6149	0.38428	60.6209	0.87756
60.7223	-0.04922	60.7181	-0.15123	60.7267	0.35991	60.7326	0.86352
60.834	-0.04548	60.8295	-0.18206	60.8387	0.35624	60.8437	0.852
60.9448	-0.05275	60.94	-0.19344	60.9494	0.35352	60.9542	0.85247
61.0551	-0.05292	61.0512	-0.18553	61.0596	0.34318	61.0653	0.87846
61.1661	-0.05459	61.1636	-0.15608	61.1707	0.33452	61.1769	0.87509
61.2771	-0.07598	61.2744	-0.1561	61.2826	0.31665	61.2886	0.86921
61.3885	-0.09218	61.3842	-0.18389	61.3943	0.30583	61.3998	0.86415
61.4999	-0.07923	61.4955	-0.18634	61.5055	0.30914	61.5112	0.87201
61.6103	-0.06901	61.6079	-0.18071	61.6174	0.31777	61.6227	0.87399
61.722	-0.05932	61.7194	-0.17596	61.7289	0.30008	61.7337	0.84433
61.8332	-0.0652	61.8304	-0.17875	61.8385	0.2689	61.8458	0.82572
61.9446	-0.08037	61.9421	-0.18782	61.9492	0.25788	61.9584	0.82073
62.0564	-0.0784	62.054	-0.20224	62.0615	0.25601	62.0685	0.80943
62.1682	-0.07456	62.1653	-0.23134	62.1723	0.23777	62.1785	0.80117
62.2799	-0.06555	62.276	-0.23417	62.2841	0.23946	62.2899	0.78318
62.3898	-0.05822	62.3866	-0.21331	62.3965	0.26388	62.4013	0.76217
62.5004	-0.08286	62.4968	-0.20119	62.5059	0.25123	62.5118	0.7615
62.6121	-0.09899	62.6079	-0.18784	62.6155	0.22394	62.623	0.75743
62.7234	-0.0807	62.7197	-0.17258	62.7275	0.20615	62.7358	0.74889
62.8344	-0.08277	62.8307	-0.16788	62.8391	0.17943	62.8468	0.74263
62.9455	-0.08098	62.9421	-0.18683	62.9496	0.15553	62.9565	0.74074
63.0563	-0.07822	63.0533	-0.20469	63.061	0.14907	63.068	0.73373
63.1671	-0.07748	63.1636	-0.20898	63.1724	0.13798	63.1796	0.72904
63.2783	-0.06082	63.2747	-0.19376	63.2831	0.12991	63.2905	0.692
63.3892	-0.04821	63.3866	-0.17865	63.3947	0.14624	63.4023	0.64948
63.5003	-0.05506	63.4984	-0.20594	63.5057	0.15487	63.5136	0.66457
63.6125	-0.08956	63.6098	-0.23703	63.6172	0.14468	63.6249	0.67908
63.7242	-0.11723	63.7213	-0.25846	63.7301	0.1243	63.736	0.63666
63.8348	-0.12834	63.8326	-0.25311	63.8413	0.09506	63.8475	0.59037
63.946	-0.12384	63.9436	-0.22996	63.952	0.07966	63.9582	0.56851
64.0574	-0.09346	64.0545	-0.22559	64.0631	0.09608	64.0687	0.58869
64.169	-0.08549	64.166	-0.23377	64.1743	0.11133	64.1809	0.59295
64.2801	-0.13463	64.277	-0.22635	64.2857	0.0914	64.2926	0.58162
64.3904	-0.16786	64.3879	-0.2311	64.3971	0.07666	64.4036	0.57415
64.5019	-0.16246	64.4991	-0.24091	64.5082	0.08885	64.514	0.56628
64.6115	-0.15287	64.6091	-0.23692	64.6178	0.07562	64.6242	0.55948
64.721	-0.15589	64.7184	-0.24651	64.7275	0.05492	64.7342	0.53591
64.8324	-0.13865	64.829	-0.25375	64.8392	0.03845	64.8452	0.52969
64.9439	-0.12549	64.9399	-0.2454	64.9503	0.00953	64.957	0.53035
65.0552	-0.10785	65.0515	-0.23265	65.061	0.00134	65.0682	0.50171
65.1664	-0.06171	65.1629	-0.23381	65.1722	-0.00323	65.179	0.47176
65.2778	-0.06419	65.2744	-0.24065	65.2833	-0.01082	65.2897	0.50513
65.3893	-0.05423	65.3859	-0.24427	65.3946	-0.01655	65.4	0.52127
65.501	-0.05311	65.4964	-0.23551	65.5054	-0.00987	65.5112	0.48654
65.612	-0.09082	65.6086	-0.22872	65.6182	0.02055	65.6247	0.45206
65.7248	-0.08178	65.7209	-0.22128	65.7319	0.02267	65.7378	0.42296
65.8366	-0.03207	65.8325	-0.22638	65.8435	0.0055	65.8495	0.42569
65.947	-0.01852	65.9434	-0.24698	65.9544	-0.00837	65.9603	0.41928
66.0586	-0.04288	66.0548	-0.24689	66.0661	-0.02678	66.071	0.40953
66.1704	-0.06185	66.1673	-0.23707	66.1769	-0.00313	66.1829	0.40266
66.2815	-0.07053	66.2786	-0.2545	66.2874	0.01964	66.2939	0.35307
66.3923	-0.06794	66.3887	-0.26369	66.3989	-0.00988	66.405	0.32585
66.5038	-0.07243	66.5002	-0.24318	66.5098	-0.04037	66.5169	0.33399
66.614	-0.10001	66.6119	-0.23741	66.6209	-0.0172	66.6274	0.34201
66.7244	-0.1185	66.7219	-0.24241	66.7319	0.00451	66.7381	0.34103
66.8366	-0.10114	66.8327	-0.24827	66.8438	-0.01172	66.8496	0.33782
66.9481	-0.06928	66.9443	-0.23852	66.9548	-0.01298	66.9605	0.33133
67.0588	-0.04348	67.0551	-0.2362	67.0649	-0.00954	67.0722	0.30735
67.17	-0.03919	67.1666	-0.22774	67.1751	-0.01372	67.1839	0.29353
67.282	-0.0355	67.2782	-0.21797	67.2865	-0.02619	67.2947	0.27948
67.3925	-0.02062	67.3882	-0.23799	67.3986	-0.03549	67.4056	0.26503
67.5036	-0.01905	67.5	-0.22923	67.5102	-0.02853	67.5169	0.27841
67.6155	-0.02684	67.6116	-0.20397	67.6216	-0.02982	67.6288	0.29152
67.7259	-0.03972	67.7227	-0.18874	67.7328	-0.00299	67.7408	0.27801
67.8375	-0.05784	67.8354	-0.19331	67.8451	0.01801	67.8522	0.25705
67.9493	-0.08314	67.9472	-0.2231	67.9559	-0.00426	67.9628	0.24073
68.0605	-0.06027	68.0578	-0.24212	68.0664	-0.01578	68.0739	0.23363
68.1719	-0.03457	68.1681	-0.23428	68.1783	-0.00265	68.1853	0.22483
68.2825	-0.04387	68.2794	-0.22905	68.2899	-0.00854	68.297	0.21719
68.3938	-0.03349	68.391	-0.2487	68.4012	-0.03163	68.4085	0.21591
68.5064	-0.0296	68.5019	-0.24953	68.5125	-0.02165	68.5191	0.20439
68.6183	-0.03089	68.613	-0.23887	68.6242	-0.01307	68.6293	0.19931
68.7279	-0.02733	68.7244	-0.24118	68.7342	-0.00732	68.7401	0.20085
68.8375	-0.02985	68.8354	-0.21922	68.8442	-0.00287	68.8511	0.19567
68.9481	-0.04693	68.9466	-0.21332	68.9559	-0.02371	68.9617	0.17985
69.0601	-0.04352	69.0579	-0.22965	69.0671	-0.02909	69.0734	0.16931
69.1715	-0.01969	69.1691	-0.20718	69.1781	-0.01005	69.1837	0.17355
69.2821	-0.00264	69.2798	-0.18913	69.2893	-0.00456	69.2945	0.17453
69.3933	-0.006	69.3905	-0.2073	69.3997	-0.02671	69.4071	0.15386
69.5053	-0.02547	69.5025	-0.23448	69.5111	-0.03555	69.5187	0.14541
69.6169	-0.03204	69.6136	-0.23557	69.6226	-0.04176	69.6303	0.12777
69.7277	-0.02606	69.7252	-0.22593	69.7347	-0.05704	69.7422	0.09593
69.8392	-0.03656	69.8375	-0.2291	69.8467	-0.06855	69.8537	0.10106
69.9502	-0.04125	69.9488	-0.22078	69.957	-0.07952	69.9648	0.11847
70.0613	-0.04567	70.0602	-0.22277	70.0681	-0.07353	70.0759	0.12824
70.1727	-0.05438	70.1709	-0.22541	70.1808	-0.05813	70.1872	0.10903
70.2839	-0.04915	70.2816	-0.20705	70.2933	-0.05097	70.2987	0.09133
70.3952	-0.03435	70.3929	-0.19757	70.4047	-0.04661	70.4091	0.08134
70.5064	-0.03529	70.5036	-0.18722	70.5152	-0.05546	70.5197	0.05876
70.6178	-0.03192	70.6155	-0.1761	70.6251	-0.06338	70.632	0.05195
70.729	-0.03012	70.7272	-0.17373	70.7354	-0.04949	70.7432	0.04103
70.8397	-0.02876	70.8381	-0.1776	70.8461	-0.03469	70.8536	0.04159
70.951	-0.01423	70.9497	-0.17312	70.957	-0.02961	70.9644	0.06881
71.0632	-0.0215	71.0607	-0.16127	71.069	-0.05748	71.0761	0.08704
71.1747	-0.03532	71.1713	-0.16716	71.1809	-0.0664	71.1881	0.06917
71.2856	-0.0278	71.2828	-0.19509	71.2917	-0.05444	71.2994	0.0368
71.3971	-0.02426	71.394	-0.21542	71.4027	-0.06862	71.4106	0.02336
71.5086	-0.05205	71.5043	-0.22462	71.5139	-0.02975	71.5213	-0.00192
71.6204	-0.05143	71.6164	-0.20896	71.6256	-0.02293	71.6327	-0.000293
71.7315	-0.01775	71.7287	-0.20935	71.7376	-0.04475	71.7454	0.01047
71.8426	-0.01957	71.84	-0.21689	71.8484	-0.03283	71.8576	0.000307
71.9537	-0.0369	71.9523	-0.19551	71.96	-0.05328	71.9688	-0.00105
72.0652	-0.01919	72.0635	-0.19854	72.0727	-0.04558	72.08	0.01363
72.1768	-0.0143	72.1743	-0.19615	72.1829	-0.02735	72.191	0.03356
72.2879	-0.02423	72.2856	-0.17558	72.2938	-0.03778	72.301	0.02928
72.4001	-0.02968	72.3958	-0.17838	72.4069	-0.04461	72.4129	-0.01975
72.5111	-0.03336	72.5063	-0.19361	72.5187	-0.0329	72.5245	-0.0412
72.6217	-0.01691	72.6181	-0.18595	72.629	-0.03672	72.6352	-0.02054
72.7328	-0.01576	72.7297	-0.17366	72.7392	-0.05051	72.7455	-0.04316
72.8434	-0.03358	72.8401	-0.17886	72.8498	-0.03798	72.8559	-0.02771
72.9536	-0.02892	72.951	-0.19241	72.9598	-0.02602	72.9666	0.00294
73.0653	-0.00426	73.0623	-0.19297	73.07	-0.03833	73.0772	-0.00513
73.1767	0.01701	73.1736	-0.1775	73.1827	-0.07328	73.1891	-0.02256
73.2874	0.01772	73.285	-0.18843	73.2947	-0.09136	73.3003	-0.03034
73.3988	-0.02993	73.3966	-0.20188	73.4048	-0.07728	73.4114	0.00872
73.5104	-0.05883	73.5074	-0.17598	73.5159	-0.06936	73.523	0.03069
73.6219	-0.0403	73.6191	-0.16677	73.6271	-0.06592	73.6345	-0.02075
73.7325	-0.04377	73.7307	-0.16772	73.7382	-0.07554	73.7461	-0.05013
73.845	-0.06391	73.8423	-0.14289	73.8505	-0.07306	73.8577	-0.01649
73.957	-0.08185	73.9537	-0.14246	73.9627	-0.07464	73.9693	0.00586
74.0681	-0.08746	74.0651	-0.183	74.0733	-0.07515	74.0809	-0.00365
74.179	-0.10523	74.1768	-0.21744	74.1842	-0.0587	74.192	-0.02514
74.2892	-0.08572	74.2873	-0.23753	74.2959	-0.05586	74.3032	-0.02591
74.4007	-0.0735	74.3981	-0.21744	74.4071	-0.06345	74.4137	-0.00712
74.511	-0.06953	74.5092	-0.20639	74.5179	-0.06762	74.5249	-0.00758
74.6218	-0.03853	74.6209	-0.22721	74.6294	-0.04287	74.6371	-0.01376
74.7344	-0.04461	74.7332	-0.20856	74.7418	-0.01263	74.7483	-0.02269
74.846	-0.05189	74.8438	-0.19812	74.8535	0.00563	74.8592	-0.03688
74.9568	-0.0353	74.9539	-0.21028	74.9646	-0.0052	74.9703	-0.02429
75.0682	-0.01562	75.0653	-0.21044	75.0749	-0.00699	75.0819	-0.03609
75.179	-0.01931	75.1767	-0.1962	75.1854	-0.00279	75.193	-0.05613
75.2899	-0.02929	75.2878	-0.18775	75.2969	-0.00386	75.3038	-0.05552
75.4019	-0.02981	75.3989	-0.17664	75.4081	-0.02369	75.415	-0.04949
75.5132	-0.03169	75.5108	-0.17231	75.5202	-0.0379	75.5265	-0.03911
75.624	-0.02937	75.6222	-0.18553	75.6323	-0.01101	75.6374	-0.03632
75.7356	-0.02337	75.7328	-0.19517	75.7433	-0.00478	75.7488	-0.04328
75.8475	-0.03241	75.844	-0.17195	75.8547	-0.03084	75.8606	-0.03655
75.9595	-0.04428	75.9555	-0.14767	75.9667	-0.04239	75.9717	-0.01566
76.0716	-0.05465	76.0673	-0.15738	76.0771	-0.0291	76.0832	-0.02173
76.1827	-0.0485	76.1795	-0.17059	76.1877	-0.03121	76.195	-0.03853
76.2933	-0.05045	76.2912	-0.18065	76.2999	-0.03644	76.3062	-0.0505
76.4047	-0.05125	76.4022	-0.15528	76.411	-0.04198	76.4173	-0.04799
76.5163	-0.03404	76.5131	-0.13981	76.522	-0.02509	76.5281	-0.04735
76.627	-0.02982	76.6239	-0.14524	76.634	-0.00992	76.6393	-0.05118
76.7385	-0.03851	76.7354	-0.1307	76.7449	-0.03329	76.7513	-0.06605
76.8492	-0.0323	76.8471	-0.11678	76.8547	-0.0352	76.8617	-0.06583
76.9595	-0.0192	76.9575	-0.12356	76.9657	-0.03132	76.972	-0.0376
77.0707	-0.0248	77.0684	-0.15266	77.0779	-0.02946	77.083	-0.03989
77.1812	-0.01382	77.1803	-0.16699	77.189	-0.02884	77.1938	-0.04855
77.2921	0.00522	77.2915	-0.15449	77.2999	-0.02704	77.3047	-0.05362
77.4035	-0.00789	77.4028	-0.1455	77.411	-0.02677	77.4155	-0.06026
77.5151	-0.03226	77.5135	-0.15459	77.5214	-0.05254	77.5273	-0.04276
77.6263	-0.02779	77.6249	-0.17208	77.6338	-0.0422	77.6394	-0.0402
77.7379	-0.02178	77.7369	-0.17205	77.7463	-0.00415	77.7513	-0.06438
77.8498	-0.01193	77.8486	-0.15986	77.8574	0.0013	77.8633	-0.06824
77.9612	0.00425	77.9607	-0.16935	77.9689	-0.02882	77.9745	-0.02866
78.0733	0.00912	78.0717	-0.18963	78.0798	-0.03975	78.0863	-0.01673
78.1846	-0.00874	78.182	-0.17497	78.1909	-0.03625	78.1984	-0.04095
78.2959	-0.0103	78.2933	-0.14341	78.3025	-0.04182	78.3088	-0.05001
78.4076	-0.00255	78.4059	-0.15506	78.4145	-0.05403	78.4199	-0.04562
78.5192	-0.00725	78.517	-0.17238	78.5258	-0.08561	78.5323	-0.02053
78.63	-0.02852	78.6277	-0.17157	78.6366	-0.06338	78.6433	-0.01633
78.7416	-0.0454	78.7394	-0.18159	78.7482	-0.01671	78.7548	-0.03563
78.8528	-0.02593	78.8498	-0.1653	78.8595	0.00443	78.8664	-0.03777
78.9627	-0.03832	78.9597	-0.16384	78.9699	0.00619	78.9764	-0.04068
79.0751	-0.03529	79.0709	-0.16687	79.0803	-0.02435	79.0873	-0.04341
79.1861	-0.01051	79.1828	-0.14927	79.1917	-0.04933	79.1989	-0.02593
79.2967	-0.02945	79.2946	-0.13375	79.3036	-0.03252	79.3103	0.00569
79.4086	-0.02998	79.4059	-0.13325	79.415	0.00636	79.4221	-0.01133
79.5188	-0.02373	79.5174	-0.157	79.5261	0.01593	79.533	-0.0522
79.6292	-0.01511	79.6288	-0.1573	79.637	0.01446	79.6442	-0.0556
79.7418	0.0142	79.7406	-0.16671	79.7481	0.02961	79.7555	-0.07191
79.8539	0.01387	79.8514	-0.1568	79.8598	0.03055	79.8666	-0.08486
79.9654	-0.01152	79.9622	-0.14333	79.9715	0.00206	79.9794	-0.07599
80.0768	-0.03709	80.0747	-0.14057	80.0834	-0.01271	80.0912	-0.04309
80.1873	-0.03309	80.1871	-0.12719	80.1954	-0.01663	80.2016	-0.0137
80.2989	-0.01468	80.2971	-0.15092	80.3064	-0.02566	80.3132	-0.0244
80.4099	-0.01687	80.4085	-0.15606	80.4176	-0.03836	80.425	-0.00217
80.5209	-0.00919	80.5203	-0.12876	80.528	-0.04599	80.5372	0.00175
80.6323	-0.02923	80.6307	-0.12176	80.6388	-0.03625	80.6489	-0.02948
80.7443	-0.04546	80.7423	-0.11821	80.751	-0.03553	80.76	-0.03526
80.8562	-0.02035	80.8542	-0.1267	80.8633	-0.05933	80.8718	-0.02851
80.9655	-0.01131	80.9648	-0.13895	80.9734	-0.05812	80.9819	-0.00126
81.0751	-0.00907	81.0745	-0.11453	81.0827	-0.03412	81.0921	0.02125
81.1868	-0.00757	81.1859	-0.10331	81.1941	-0.0369	81.2036	-0.01058
81.2983	0.000462	81.2971	-0.11559	81.306	-0.04908	81.3142	-0.02385
81.4092	-0.00218	81.4076	-0.12539	81.4173	-0.02309	81.4252	0.00482
81.5203	-0.00592	81.5189	-0.12737	81.5287	0.00395	81.5364	0.00198
81.6315	0.0059	81.6308	-0.11179	81.6397	-0.01678	81.6473	0.00661
81.743	-0.00123	81.7423	-0.09546	81.75	-0.05108	81.7582	0.02925
81.8547	-0.02349	81.8536	-0.09462	81.8619	-0.0505	81.8703	0.02075
81.9658	-0.04675	81.9646	-0.11754	81.9741	-0.04251	81.9818	-0.00181
82.078	-0.03832	82.0759	-0.12446	82.0853	-0.0325	82.0938	0.00216
82.1903	-0.01614	82.1877	-0.11129	82.1966	-0.02036	82.2062	0.00161
82.3011	-0.0304	82.2991	-0.09056	82.3083	-0.03848	82.317	-0.00704
82.4126	-0.03404	82.4113	-0.06653	82.4201	-0.03925	82.4281	-0.02764
82.5244	-0.01799	82.5231	-0.08131	82.532	-0.0115	82.5384	-0.02086
82.6371	-0.01399	82.6346	-0.09498	82.6432	0.00944	82.6495	-0.00649
82.7488	0.01288	82.746	-0.08649	82.7535	-0.00112	82.7611	-0.0297
82.859	0.0303	82.8564	-0.09047	82.8652	-0.00925	82.8724	-0.03188
82.9702	0.00171	82.9668	-0.0834	82.977	-0.000115	82.9839	-0.00434
83.081	0.00581	83.0776	-0.05945	83.0877	-0.00475	83.0951	0.01144
83.1915	0.00891	83.1881	-0.06213	83.1982	-0.0186	83.206	-0.00201
83.3027	-0.00114	83.3001	-0.05652	83.3088	-0.00315	83.3169	-0.02454
83.4143	0.01071	83.4123	-0.04291	83.4205	0.00936	83.4289	-0.04317
83.5259	0.00574	83.5235	-0.07123	83.5314	-0.01218	83.5398	-0.04394
83.6366	-0.01303	83.6345	-0.09021	83.643	0.00837	83.6499	-0.02317
83.7482	-0.01111	83.7463	-0.06039	83.7548	0.04403	83.7623	0.00562
83.8601	-0.00986	83.858	-0.0489	83.8655	0.0393	83.8747	-0.000246
83.9713	-0.02801	83.9686	-0.05765	83.9763	0.02914	83.9856	-0.01986
84.083	-0.01501	84.08	-0.06308	84.0879	0.0096	84.0979	-0.02202
84.1945	0.01069	84.1928	-0.07289	84.2005	-0.01773	84.2105	-0.02131
84.3058	-0.00492	84.3049	-0.06484	84.3125	-0.01363	84.3221	-0.02079
84.4176	-0.03138	84.4167	-0.0736	84.4239	-0.01056	84.4333	-0.02878
84.5281	-0.01858	84.5286	-0.08282	84.5352	-0.02451	84.5438	-0.02582
84.6392	-0.01479	84.6395	-0.06958	84.6465	-0.0237	84.6549	-0.03056
84.7509	-0.02788	84.7498	-0.0734	84.758	-0.0064	84.7662	-0.03673
84.8623	-0.01619	84.8607	-0.06388	84.8696	0.000691	84.8774	-0.03904
84.9739	0.00717	84.9716	-0.06326	84.981	-0.00297	84.9886	-0.04089
85.0844	0.01573	85.0817	-0.06115	85.092	0.00955	85.0989	-0.02174
85.1941	0.00556	85.1927	-0.06779	85.2027	-0.00225	85.2091	-0.01684
85.3044	0.00765	85.3038	-0.06595	85.3136	-0.02666	85.3216	-0.01444
85.4161	0.02483	85.4156	-0.04209	85.4251	-0.00894	85.4343	-0.01212
85.5274	0.03324	85.5274	-0.04998	85.5369	0.01	85.5444	-0.02102
85.6384	0.03226	85.638	-0.05164	85.6473	0.01056	85.6547	-0.01323
85.7496	0.02692	85.7491	-0.03991	85.7588	0.01163	85.7661	-0.02191
85.8612	0.01707	85.8608	-0.03577	85.8706	0.01689	85.878	-0.03483
85.9738	0.00481	85.9725	-0.04332	85.9814	0.00966	85.9896	-0.0369
86.0859	0.002	86.0835	-0.03541	86.0934	0.00412	86.1011	-0.04005
86.1974	0.01163	86.1954	-0.02785	86.2053	0.02293	86.2128	-0.00655
86.3089	0.0034	86.307	-0.000174	86.3166	0.00987	86.3243	0.01631
86.42	-0.00735	86.4178	0.00542	86.4279	-0.02156	86.4361	0.03061
86.5314	0.00614	86.5285	-0.0228	86.5388	-0.01814	86.5472	0.04311
86.6422	0.01644	86.6396	-0.03992	86.6488	0.00526	86.6575	0.03046
86.7534	0.00691	86.7512	-0.02728	86.7606	0.03221	86.7694	0.04534
86.8655	0.00975	86.8626	-0.00377	86.8725	0.022	86.8824	0.06566
86.9773	0.01899	86.9749	-0.01532	86.9843	-0.01019	86.9934	0.03121
87.0882	0.01423	87.0865	-0.02287	87.0961	0.00324	87.104	-0.01464
87.1988	0.01456	87.1972	-0.01805	87.2066	0.03723	87.216	0.00658
87.3094	0.02672	87.3074	-0.00205	87.3172	0.05528	87.3269	0.03226
87.4205	0.03312	87.418	0.00672	87.4284	0.06521	87.4376	0.01544
87.5313	0.03667	87.5297	-0.00598	87.5403	0.06246	87.5484	-0.00681
87.6426	0.0287	87.641	-0.0278	87.6517	0.04613	87.6597	0.01339
87.7547	0.00613	87.7532	-0.02303	87.7629	0.01382	87.7709	0.02799
87.8657	0.01684	87.8647	-0.0139	87.8737	0.02583	87.881	-0.000472
87.976	0.02136	87.9755	-0.01773	87.9852	0.03126	87.9931	-0.023
88.0872	0.00582	88.0868	-0.02708	88.097	-0.00184	88.1058	-0.01316
88.1995	0.00736	88.1978	-0.03257	88.2087	0.01065	88.2161	0.00438
88.311	0.01022	88.3098	-0.01297	88.3215	0.03146	88.3278	-0.01153
88.4219	-0.000424	88.4218	0.00607	88.4334	0.04045	88.4403	-0.03556
88.5332	-0.01377	88.5335	0.01371	88.5436	0.02451	88.551	-0.02149
88.6455	0.01335	88.645	0.01402	88.6547	0.00127	88.6617	-0.01699
88.7566	0.05348	88.7551	0.00359	88.7662	-0.01273	88.7727	-0.03117
88.8676	0.03338	88.8664	0.00233	88.8774	6.6e-05	88.8844	-0.03622
88.9791	0.02154	88.9789	0.01547	88.9888	0.02398	88.9955	-0.02096
89.0906	0.02948	89.09	0.02946	89.0997	0.02106	89.1071	0.00488
89.201	0.02182	89.2002	0.02646	89.2097	0.04465	89.218	0.00389
89.311	0.01685	89.3101	-0.0279	89.3202	0.04392	89.3271	-0.00819
89.4222	0.00176	89.4214	-0.04465	89.431	0.04042	89.4381	-0.00817
89.5334	0.01959	89.5331	-0.03502	89.5414	0.05322	89.5497	-0.00109
89.6445	0.02169	89.6441	-0.02921	89.6533	0.03484	89.661	-0.00108
89.7552	0	89.7552	0	89.7656	0	89.7719	0

## Sheet: Figure 4b
Temperature (°C)	SpyDock pH 8.0 (kcal/mol/K)	Temperature (°C)	SpyDock pH 7.0 (kcal/mol/K)	Temperature (°C)	SpyDock pH 6.0 (kcal/mol/K)	Temperature (°C)	SpyDock pH 5.0 (kcal/mol/K)
17.8915	0	17.8831	0	17.8974	0	17.8965	0
18.0032	-0.0191	17.9937	0.01569	18.0084	-0.00788	18.0069	0.03524
18.1154	-0.01132	18.1049	0.00479	18.1198	-0.04312	18.1185	0.04079
18.2269	0.00585	18.2173	-0.02804	18.2318	-0.05306	18.231	0.03238
18.338	-0.000133	18.3294	-0.03654	18.3444	-0.02097	18.3432	0.01734
18.4505	-0.03764	18.4412	-0.03396	18.4562	-0.01936	18.4553	0.00902
18.5632	-0.05318	18.5533	-0.03211	18.5676	-0.03214	18.5673	0.00381
18.6751	-0.011	18.6645	-0.01704	18.6797	-0.05741	18.679	-0.000798
18.786	-0.01105	18.7763	-0.02825	18.7915	-0.0666	18.7904	0.01032
18.8976	-0.02715	18.8886	-0.02964	18.9037	-0.05543	18.9028	-0.000178
19.0099	-0.01444	19.0008	-0.00885	19.0159	-0.07003	19.0147	-0.0269
19.1216	-0.03263	19.1135	-0.04102	19.1264	-0.08771	19.1261	-0.05754
19.2336	-0.07041	19.225	-0.06682	19.2381	-0.07855	19.2379	-0.06314
19.3448	-0.07132	19.336	-0.05604	19.3504	-0.05174	19.3496	-0.0475
19.4558	-0.03025	19.4479	-0.07813	19.4627	-0.04441	19.4616	-0.04258
19.5672	-0.02139	19.5602	-0.08111	19.575	-0.05049	19.5728	-0.04473
19.6788	-0.03676	19.6727	-0.06735	19.6869	-0.06757	19.6842	-0.0493
19.7907	-0.032	19.7841	-0.08439	19.7981	-0.08733	19.7957	-0.05829
19.9021	-0.02342	19.8936	-0.09223	19.9081	-0.10244	19.9068	-0.06782
20.0128	-0.04233	20.0048	-0.07984	20.0196	-0.13223	20.018	-0.06445
20.1245	-0.07243	20.1171	-0.08362	20.1319	-0.15226	20.1299	-0.06135
20.2363	-0.07549	20.2281	-0.11848	20.2433	-0.14491	20.2409	-0.0639
20.3472	-0.05187	20.3393	-0.13437	20.3545	-0.14129	20.352	-0.05124
20.4586	-0.04728	20.4513	-0.12907	20.4653	-0.14965	20.4649	-0.04045
20.5705	-0.06417	20.5627	-0.11919	20.5759	-0.14297	20.5774	-0.05029
20.6831	-0.06525	20.6747	-0.09135	20.6879	-0.13484	20.6894	-0.08096
20.7965	-0.06298	20.7889	-0.11041	20.8021	-0.13098	20.8027	-0.10403
20.9095	-0.06735	20.9017	-0.14429	20.9157	-0.1223	20.9157	-0.098
21.0219	-0.07012	21.0134	-0.14852	21.0279	-0.13918	21.0275	-0.09703
21.1332	-0.07762	21.1244	-0.1554	21.1392	-0.15769	21.1387	-0.11036
21.2444	-0.09874	21.2351	-0.15219	21.251	-0.14536	21.2499	-0.11433
21.3558	-0.10952	21.3465	-0.15267	21.363	-0.149	21.361	-0.10808
21.467	-0.0965	21.4573	-0.15743	21.4745	-0.1674	21.4719	-0.10145
21.5787	-0.0899	21.569	-0.13498	21.5852	-0.16905	21.5838	-0.09352
21.6905	-0.08201	21.6811	-0.13666	21.6964	-0.1714	21.6962	-0.09799
21.8023	-0.06593	21.7929	-0.16778	21.8083	-0.16805	21.8075	-0.11281
21.914	-0.06954	21.9036	-0.17562	21.9194	-0.15797	21.9187	-0.10907
22.0252	-0.09051	22.0153	-0.16104	22.0311	-0.17107	22.0303	-0.11465
22.1364	-0.08828	22.1278	-0.16463	22.1425	-0.19393	22.1427	-0.12774
22.2477	-0.06598	22.2384	-0.18575	22.2541	-0.20417	22.2555	-0.12289
22.3592	-0.06137	22.349	-0.18088	22.366	-0.18614	22.366	-0.12756
22.4705	-0.05866	22.4613	-0.19666	22.4765	-0.16925	22.4763	-0.14109
22.5825	-0.06031	22.5741	-0.20694	22.5887	-0.19451	22.5878	-0.15972
22.6942	-0.07096	22.6863	-0.1927	22.701	-0.20308	22.6998	-0.166
22.8056	-0.08132	22.7972	-0.1887	22.8116	-0.17436	22.8115	-0.1645
22.9173	-0.08909	22.9089	-0.19829	22.9235	-0.17999	22.9227	-0.17418
23.0293	-0.08544	23.0212	-0.21792	23.0356	-0.1862	23.0347	-0.1694
23.1415	-0.07471	23.1327	-0.21697	23.1466	-0.1857	23.1469	-0.15971
23.2526	-0.06336	23.2443	-0.21648	23.2585	-0.20834	23.2586	-0.17516
23.3641	-0.06812	23.356	-0.22035	23.3713	-0.21199	23.3699	-0.18285
23.4766	-0.08431	23.468	-0.22116	23.4825	-0.20078	23.4809	-0.18743
23.5886	-0.07958	23.5798	-0.22728	23.594	-0.19175	23.5929	-0.18904
23.6996	-0.07347	23.6908	-0.22569	23.7061	-0.22884	23.7048	-0.17639
23.8108	-0.08634	23.8022	-0.23614	23.8169	-0.2702	23.8149	-0.16673
23.9212	-0.10069	23.9133	-0.24204	23.927	-0.26567	23.9259	-0.17728
24.0312	-0.10022	24.0232	-0.23775	24.0371	-0.25338	24.0372	-0.17532
24.1418	-0.07435	24.1344	-0.2362	24.1478	-0.24304	24.1485	-0.18746
24.2531	-0.05459	24.2461	-0.24557	24.2593	-0.25517	24.2604	-0.20006
24.3644	-0.07014	24.3569	-0.26201	24.371	-0.26363	24.372	-0.19464
24.4757	-0.08865	24.4686	-0.24775	24.483	-0.26047	24.4834	-0.19856
24.5885	-0.09387	24.5804	-0.23082	24.5951	-0.25326	24.5948	-0.17896
24.7008	-0.09527	24.6914	-0.23795	24.7065	-0.24999	24.7058	-0.19329
24.8117	-0.10763	24.8032	-0.23342	24.8177	-0.2655	24.8173	-0.21029
24.9232	-0.10506	24.9143	-0.21108	24.929	-0.28274	24.929	-0.19162
25.0347	-0.0974	25.0261	-0.21225	25.0414	-0.29938	25.0405	-0.17356
25.1456	-0.10415	25.1391	-0.21944	25.1533	-0.30907	25.1524	-0.17051
25.2574	-0.09698	25.2504	-0.22952	25.2641	-0.30961	25.2651	-0.19449
25.3691	-0.08405	25.3608	-0.2497	25.3757	-0.29988	25.3775	-0.21787
25.4809	-0.07754	25.4713	-0.25392	25.4871	-0.28597	25.488	-0.2237
25.5921	-0.0738	25.5834	-0.26526	25.5993	-0.30536	25.5986	-0.22702
25.7037	-0.05914	25.6957	-0.2779	25.7112	-0.29767	25.7106	-0.23043
25.8151	-0.05708	25.807	-0.27361	25.8219	-0.28256	25.8224	-0.21283
25.9257	-0.06415	25.9179	-0.27268	25.9325	-0.31554	25.9335	-0.20674
26.0378	-0.06057	26.0288	-0.27421	26.0436	-0.29935	26.044	-0.21579
26.1498	-0.07575	26.14	-0.26307	26.1556	-0.26029	26.1554	-0.20857
26.2613	-0.08222	26.2512	-0.26023	26.2673	-0.25598	26.2667	-0.21731
26.3724	-0.08002	26.3624	-0.2838	26.3782	-0.28984	26.3775	-0.23106
26.4832	-0.08056	26.4746	-0.29672	26.4889	-0.30544	26.49	-0.22876
26.5951	-0.04934	26.5869	-0.27632	26.5998	-0.30542	26.6019	-0.20871
26.7062	-0.05161	26.6988	-0.25035	26.7114	-0.34225	26.7129	-0.20663
26.8167	-0.08415	26.8093	-0.26879	26.8233	-0.33674	26.8239	-0.24041
26.9286	-0.05983	26.9204	-0.27837	26.935	-0.29503	26.9358	-0.25594
27.0403	-0.05389	27.0328	-0.25694	27.0469	-0.28687	27.0474	-0.25065
27.1516	-0.10172	27.144	-0.25648	27.1594	-0.31286	27.1587	-0.24805
27.2636	-0.11143	27.2556	-0.2639	27.271	-0.31334	27.2712	-0.24921
27.3748	-0.09281	27.3676	-0.26441	27.3821	-0.3046	27.3825	-0.23974
27.4855	-0.06281	27.4793	-0.26026	27.494	-0.32469	27.4946	-0.23772
27.5969	-0.04764	27.5916	-0.25349	27.6053	-0.33276	27.6057	-0.22723
27.7086	-0.08178	27.7023	-0.2407	27.7163	-0.34575	27.7161	-0.22136
27.8198	-0.078	27.8124	-0.23039	27.8276	-0.36838	27.8285	-0.23463
27.9309	-0.05737	27.9238	-0.24098	27.9386	-0.36054	27.9395	-0.24754
28.0416	-0.07049	28.0342	-0.24592	28.0488	-0.33198	28.0488	-0.26546
28.1529	-0.06026	28.1454	-0.24079	28.16	-0.32748	28.1593	-0.27349
28.2648	-0.0598	28.2569	-0.24387	28.2719	-0.35018	28.2703	-0.25369
28.3765	-0.0589	28.3686	-0.23859	28.383	-0.36447	28.3823	-0.25928
28.4878	-0.04825	28.4803	-0.2421	28.4947	-0.36226	28.4946	-0.26731
28.5988	-0.05189	28.5913	-0.23926	28.6059	-0.35486	28.6057	-0.2629
28.7105	-0.05971	28.7028	-0.23418	28.7162	-0.36118	28.7167	-0.27716
28.8219	-0.06509	28.8144	-0.22886	28.8274	-0.36494	28.8282	-0.27713
28.9328	-0.07548	28.9253	-0.24143	28.9394	-0.34451	28.9393	-0.27279
29.0443	-0.08015	29.0374	-0.23189	29.0514	-0.3542	29.0503	-0.24808
29.1556	-0.06768	29.1493	-0.20338	29.1622	-0.36081	29.1623	-0.23542
29.2671	-0.07116	29.2605	-0.20676	29.2734	-0.34373	29.2744	-0.25715
29.3783	-0.05152	29.3721	-0.22465	29.3853	-0.33933	29.3861	-0.27103
29.4898	-0.024	29.4832	-0.2415	29.4969	-0.35431	29.4976	-0.25708
29.6012	-0.05403	29.5947	-0.24863	29.6082	-0.38158	29.6097	-0.24398
29.7122	-0.06437	29.7055	-0.22554	29.7192	-0.39186	29.7215	-0.23488
29.8241	-0.04441	29.8164	-0.17899	29.8308	-0.39397	29.832	-0.22704
29.9355	-0.03815	29.9275	-0.17944	29.9417	-0.38486	29.9426	-0.23363
30.0465	-0.02714	30.0389	-0.21033	30.0517	-0.38354	30.0531	-0.24784
30.158	-0.02201	30.1505	-0.20746	30.1631	-0.38145	30.1652	-0.26352
30.2691	0.00699	30.2614	-0.18081	30.2747	-0.37507	30.2772	-0.25104
30.3799	-0.00413	30.3725	-0.18126	30.386	-0.38246	30.3877	-0.24559
30.4911	-0.06005	30.4839	-0.19403	30.4978	-0.37715	30.4997	-0.24336
30.6027	-0.06499	30.5958	-0.17743	30.609	-0.38592	30.6109	-0.23476
30.7137	-0.04682	30.7079	-0.15929	30.7201	-0.39318	30.7217	-0.24777
30.825	-0.03451	30.8182	-0.17516	30.8316	-0.37623	30.8335	-0.25684
30.9371	-0.0261	30.929	-0.17341	30.9438	-0.35812	30.9445	-0.25722
31.0482	-0.01902	31.0413	-0.1738	31.0554	-0.3581	31.0558	-0.25404
31.1598	-0.02409	31.1532	-0.18342	31.1674	-0.37706	31.1676	-0.25238
31.2724	-0.02556	31.2648	-0.16262	31.2792	-0.35498	31.2795	-0.28616
31.3838	-0.01591	31.3764	-0.14875	31.3908	-0.35745	31.3915	-0.28414
31.495	-0.02085	31.4871	-0.15894	31.5022	-0.37241	31.5028	-0.24269
31.6061	-0.0319	31.5979	-0.15193	31.6128	-0.35578	31.6135	-0.24291
31.7171	-0.0363	31.7101	-0.15396	31.7238	-0.35708	31.7251	-0.2515
31.8287	-0.06175	31.8213	-0.15381	31.8355	-0.36124	31.8369	-0.24682
31.939	-0.0774	31.9314	-0.15793	31.9471	-0.35272	31.9459	-0.21893
32.047	-0.04688	32.04	-0.16454	32.055	-0.35044	32.0541	-0.21246
32.1568	-0.000546	32.1494	-0.1403	32.1646	-0.34647	32.1643	-0.23332
32.2692	0.02217	32.2614	-0.15501	32.276	-0.34318	32.2758	-0.24803
32.3797	-0.00921	32.372	-0.16487	32.3869	-0.34675	32.3873	-0.25534
32.4898	-0.04315	32.4823	-0.13534	32.4985	-0.34052	32.4982	-0.27007
32.6015	-0.03296	32.5937	-0.1281	32.6093	-0.32016	32.6099	-0.28151
32.7129	-0.0203	32.706	-0.13835	32.7202	-0.3018	32.722	-0.26409
32.824	-0.01059	32.8177	-0.13448	32.8317	-0.29179	32.8335	-0.22914
32.9358	0.02501	32.9292	-0.13065	32.9427	-0.28294	32.9438	-0.21709
33.0484	0.02583	33.041	-0.11852	33.0545	-0.31151	33.0554	-0.22127
33.1599	0.0027	33.153	-0.11021	33.1668	-0.35049	33.1684	-0.21036
33.2704	-0.00276	33.2649	-0.09675	33.2789	-0.34294	33.2803	-0.20992
33.3827	-0.00883	33.3752	-0.09052	33.3903	-0.33324	33.3917	-0.18796
33.4943	-0.03175	33.4859	-0.10458	33.5014	-0.3123	33.5031	-0.17594
33.6047	-0.03785	33.5977	-0.09403	33.6136	-0.29769	33.614	-0.20589
33.7152	-0.01471	33.7089	-0.05803	33.7242	-0.2943	33.7253	-0.21474
33.8269	-0.00454	33.8204	-0.06883	33.8351	-0.26919	33.8363	-0.20821
33.9387	-0.01293	33.9323	-0.11	33.9474	-0.27503	33.9478	-0.21731
34.0501	-0.0417	34.0438	-0.11398	34.0577	-0.29892	34.0591	-0.22301
34.1613	-0.02208	34.1547	-0.06501	34.1677	-0.30475	34.1692	-0.21037
34.2715	0.000557	34.2655	-0.04052	34.2795	-0.30433	34.2801	-0.23166
34.382	0.00968	34.3771	-0.04668	34.3915	-0.3037	34.3919	-0.23698
34.4935	0.01642	34.4884	-0.0571	34.5022	-0.29461	34.5039	-0.21179
34.6051	0.00431	34.5992	-0.08624	34.6126	-0.28757	34.6146	-0.20484
34.7161	-0.000715	34.7102	-0.06751	34.7236	-0.26514	34.7252	-0.20265
34.8271	-0.00935	34.8208	-0.02657	34.8351	-0.26599	34.8363	-0.20614
34.9388	-0.0151	34.9328	-0.01305	34.9467	-0.27056	34.9481	-0.17463
35.0517	-0.01165	35.0451	-0.01503	35.0585	-0.26231	35.06	-0.1601
35.163	-0.00501	35.1561	-0.00116	35.1702	-0.26151	35.1719	-0.1964
35.2739	-0.0073	35.2676	0.00719	35.282	-0.2675	35.2832	-0.21146
35.3858	-0.00375	35.3787	0.00462	35.3931	-0.25866	35.3938	-0.19868
35.4967	0.005	35.4898	0.01736	35.5035	-0.24287	35.5054	-0.21749
35.6077	0.00945	35.6017	0.01831	35.6152	-0.2458	35.6163	-0.21248
35.7189	0.00912	35.7127	-0.00205	35.7269	-0.23673	35.7268	-0.18034
35.8307	0.00496	35.8228	0.02042	35.838	-0.21398	35.8385	-0.16328
35.9423	-0.00381	35.9341	0.03722	35.9491	-0.19906	35.9509	-0.16284
36.0519	-0.00334	36.0449	0.01315	36.0595	-0.23258	36.0616	-0.19036
36.1627	-0.01458	36.1547	0.01504	36.1694	-0.25584	36.1705	-0.20584
36.2738	0.00649	36.2659	0.03527	36.2807	-0.20817	36.2812	-0.20071
36.3838	0.04546	36.3776	0.06275	36.3918	-0.18184	36.3925	-0.17368
36.4946	0.02753	36.4884	0.07759	36.5026	-0.20228	36.5038	-0.1772
36.6063	0.00683	36.6003	0.08711	36.6147	-0.19041	36.6159	-0.20278
36.7186	0.00177	36.712	0.12052	36.7266	-0.17506	36.7276	-0.18007
36.8301	0.00499	36.823	0.13567	36.8366	-0.16866	36.8389	-0.15658
36.9404	0.03976	36.9338	0.12382	36.9469	-0.15209	36.9498	-0.16977
37.052	0.07354	37.0451	0.12273	37.0588	-0.13986	37.0614	-0.16658
37.1642	0.06314	37.1579	0.12328	37.1714	-0.13965	37.1736	-0.15195
37.2751	0.04445	37.2695	0.14568	37.2832	-0.11784	37.2846	-0.14753
37.3864	0.06715	37.3805	0.18791	37.3939	-0.08098	37.3955	-0.16014
37.4976	0.07558	37.4921	0.23034	37.505	-0.05804	37.5069	-0.15276
37.6091	0.05699	37.6032	0.2345	37.6168	-0.0568	37.6181	-0.12398
37.7201	0.05112	37.7135	0.23229	37.7279	-0.07091	37.7288	-0.12227
37.8303	0.07955	37.8247	0.23987	37.8391	-0.07929	37.8401	-0.16207
37.9414	0.09439	37.9367	0.26151	37.95	-0.09021	37.9515	-0.17143
38.0531	0.08539	38.0471	0.29498	38.0609	-0.06504	38.0628	-0.16062
38.1646	0.13124	38.1573	0.29223	38.1718	-0.04145	38.1739	-0.15414
38.2752	0.16227	38.268	0.28176	38.2829	-0.0197	38.2839	-0.14528
38.3867	0.14784	38.3797	0.30921	38.3945	-0.01215	38.3949	-0.14868
38.4989	0.14695	38.4915	0.32545	38.5047	-0.02243	38.507	-0.12576
38.6099	0.14455	38.6015	0.31446	38.6163	-0.0145	38.6189	-0.13607
38.7205	0.15342	38.7134	0.30666	38.7285	0.03065	38.7297	-0.15335
38.8311	0.1739	38.8253	0.33313	38.8393	0.04918	38.8406	-0.1264
38.9422	0.19444	38.9351	0.36361	38.9505	0.0332	38.9516	-0.12333
39.0532	0.203	39.0471	0.36903	39.0621	0.05054	39.0629	-0.13448
39.1649	0.18963	39.1593	0.36321	39.1735	0.07619	39.1752	-0.12786
39.276	0.21595	39.2696	0.37875	39.2847	0.07236	39.2864	-0.13931
39.3869	0.2523	39.381	0.41716	39.3961	0.09309	39.3972	-0.11587
39.4992	0.24967	39.4933	0.42166	39.5073	0.15056	39.5088	-0.09079
39.6106	0.26845	39.6045	0.42855	39.6186	0.17886	39.6202	-0.11513
39.7209	0.28393	39.7151	0.42812	39.7298	0.19111	39.7316	-0.12975
39.8327	0.27743	39.8262	0.43745	39.841	0.21755	39.8422	-0.12095
39.9442	0.28996	39.9372	0.47467	39.9521	0.22858	39.9534	-0.09612
40.054	0.29412	40.0479	0.50121	40.063	0.24485	40.0643	-0.12252
40.1646	0.3184	40.1592	0.50251	40.1737	0.27029	40.1745	-0.13468
40.2752	0.35456	40.2698	0.51314	40.2833	0.28884	40.2851	-0.08855
40.3859	0.35828	40.3802	0.52081	40.3937	0.31247	40.3956	-0.09479
40.497	0.3359	40.4911	0.49453	40.5057	0.31765	40.5076	-0.09293
40.6087	0.32952	40.6023	0.50294	40.6168	0.34261	40.6189	-0.05372
40.7204	0.34582	40.7137	0.55048	40.7267	0.36409	40.7302	-0.05131
40.8309	0.3697	40.8242	0.56385	40.8386	0.38601	40.8413	-0.06244
40.9418	0.40297	40.9353	0.55672	40.9502	0.38924	40.9518	-0.04596
41.0534	0.41414	41.0467	0.57379	41.0604	0.37836	41.0632	-0.02876
41.1649	0.40446	41.1583	0.60632	41.1729	0.41356	41.1746	-0.03108
41.2762	0.40275	41.2706	0.6202	41.2856	0.4648	41.2862	-0.03685
41.3876	0.43559	41.3816	0.63644	41.3963	0.48179	41.3976	-0.06746
41.4993	0.46094	41.4923	0.64809	41.507	0.48537	41.5091	-0.07926
41.6099	0.44041	41.6031	0.64905	41.6186	0.50792	41.6206	-0.06409
41.7207	0.44083	41.7142	0.64737	41.7292	0.52042	41.7311	-0.06692
41.8325	0.47039	41.8259	0.63924	41.8401	0.5217	41.8419	-0.05654
41.9441	0.48559	41.9372	0.66939	41.9517	0.53454	41.9536	-0.04751
42.0548	0.47348	42.0481	0.70344	42.0626	0.53496	42.0645	-0.05265
42.1654	0.46609	42.1593	0.69182	42.1731	0.54237	42.1742	-0.04625
42.2769	0.48049	42.2699	0.69576	42.2845	0.5727	42.2854	-0.045
42.3883	0.50177	42.3819	0.7109	42.3964	0.60977	42.398	-0.0403
42.4997	0.51838	42.4943	0.70067	42.5073	0.63827	42.5095	-0.0197
42.6111	0.53425	42.6048	0.69338	42.618	0.6625	42.6203	-0.01721
42.7207	0.54819	42.7151	0.71416	42.7294	0.6874	42.7316	-0.0108
42.8312	0.54527	42.8259	0.74142	42.8402	0.69407	42.843	-0.03236
42.9429	0.55249	42.9379	0.74505	42.9513	0.69306	42.9536	-0.03043
43.0541	0.54251	43.0492	0.75067	43.0623	0.73073	43.0649	0.00317
43.1655	0.54907	43.1595	0.77048	43.1743	0.77662	43.1768	-0.01155
43.2775	0.59448	43.2714	0.78886	43.287	0.78548	43.2882	-0.00769
43.3888	0.62449	43.3835	0.80496	43.3979	0.80748	43.3996	0.00817
43.5008	0.63616	43.4944	0.80624	43.5083	0.83699	43.5112	0.00695
43.6129	0.6335	43.6047	0.79551	43.6191	0.83933	43.6224	0.01577
43.7243	0.65216	43.7156	0.80212	43.7306	0.81823	43.7331	0.03122
43.8353	0.66399	43.8272	0.80108	43.8422	0.84779	43.8444	0.04424
43.946	0.66278	43.9387	0.80503	43.9536	0.86366	43.9568	0.03832
44.0569	0.6765	44.0496	0.82259	44.0643	0.86608	44.068	0.04238
44.1671	0.69042	44.16	0.83974	44.1746	0.88971	44.1775	0.04097
44.2768	0.67537	44.2697	0.86458	44.2855	0.89665	44.2869	0.03906
44.3879	0.66252	44.3806	0.87956	44.3965	0.91343	44.3977	0.06047
44.4991	0.66462	44.4927	0.88166	44.5072	0.95525	44.5096	0.09542
44.61	0.67404	44.6036	0.86655	44.6176	1.00626	44.6202	0.12263
44.7207	0.70055	44.7138	0.87915	44.729	1.00778	44.7312	0.12474
44.8316	0.71907	44.8247	0.90078	44.8407	0.99085	44.8425	0.1474
44.9425	0.71118	44.9367	0.88742	44.9517	1.01226	44.9539	0.16127
45.0537	0.72514	45.0485	0.88228	45.0628	1.04847	45.0652	0.16401
45.1664	0.7401	45.1592	0.87427	45.1746	1.07184	45.1765	0.17861
45.2786	0.74456	45.2708	0.87576	45.2865	1.10398	45.289	0.19247
45.3889	0.79756	45.3825	0.89415	45.397	1.12529	45.4	0.1956
45.5006	0.80433	45.4939	0.87744	45.5079	1.12628	45.5114	0.18787
45.6123	0.77821	45.6055	0.87044	45.6185	1.15439	45.6232	0.19571
45.7225	0.79768	45.7157	0.87825	45.7289	1.15738	45.7336	0.2088
45.8343	0.80567	45.8269	0.89482	45.8406	1.1396	45.8438	0.18893
45.9456	0.79038	45.9386	0.92708	45.9525	1.13958	45.9546	0.18375
46.0572	0.78272	46.0498	0.93433	46.0639	1.15642	46.0655	0.2256
46.1678	0.79517	46.1612	0.93509	46.1746	1.18976	46.1765	0.24254
46.2771	0.82267	46.2711	0.92888	46.2846	1.20803	46.2873	0.25124
46.3878	0.85971	46.382	0.94362	46.3948	1.21736	46.399	0.25828
46.4992	0.86716	46.4939	0.96266	46.5069	1.20616	46.511	0.25403
46.6105	0.8382	46.6055	0.95682	46.6191	1.20649	46.6215	0.26133
46.7222	0.83068	46.7167	0.95007	46.7304	1.24126	46.7329	0.29478
46.8345	0.86477	46.8269	0.95452	46.8421	1.24417	46.8442	0.30749
46.9455	0.88529	46.9376	0.94376	46.9529	1.2423	46.9552	0.31363
47.0564	0.8794	47.0485	0.93857	47.0633	1.2718	47.0669	0.31859
47.1682	0.87117	47.1598	0.95807	47.1752	1.29005	47.1785	0.32457
47.2788	0.86529	47.2726	0.97788	47.2874	1.28956	47.2893	0.3697
47.3899	0.85869	47.3842	0.98691	47.3988	1.30935	47.3994	0.37893
47.5014	0.84896	47.4936	0.98272	47.5097	1.35619	47.511	0.36602
47.6124	0.88293	47.6046	0.99284	47.6206	1.38286	47.6234	0.3631
47.723	0.90324	47.7161	1.00646	47.7311	1.38856	47.7343	0.38082
47.8331	0.89892	47.8271	1.01467	47.8415	1.37777	47.8455	0.44379
47.945	0.92336	47.9379	1.02597	47.9532	1.38633	47.9567	0.45933
48.0573	0.93631	48.0504	1.02437	48.0656	1.40502	48.0678	0.41972
48.1685	0.92101	48.1625	1.03603	48.1765	1.41044	48.1788	0.44397
48.2781	0.9012	48.2714	1.0481	48.2857	1.41191	48.288	0.45752
48.3876	0.92337	48.3811	1.03029	48.3962	1.42134	48.3975	0.44138
48.4985	0.93879	48.4917	1.01671	48.5081	1.43038	48.509	0.45747
48.6097	0.90922	48.604	1.01618	48.6187	1.44878	48.6209	0.44598
48.7209	0.89236	48.7167	1.03292	48.7294	1.48335	48.7323	0.43436
48.8318	0.9164	48.8267	1.06074	48.8404	1.49233	48.8439	0.45678
48.9432	0.92932	48.9366	1.08151	48.9522	1.48641	48.954	0.48697
49.0547	0.91232	49.0483	1.07401	49.0636	1.46601	49.0647	0.51966
49.166	0.91539	49.1594	1.0798	49.1749	1.45536	49.1771	0.54077
49.2777	0.9344	49.271	1.09842	49.2861	1.4834	49.2882	0.53999
49.3894	0.95428	49.3824	1.06301	49.3977	1.50646	49.3989	0.55863
49.5003	0.96128	49.4935	1.03785	49.5096	1.49615	49.5106	0.58086
49.6116	0.94121	49.6051	1.05201	49.6196	1.49978	49.6228	0.57086
49.7222	0.95138	49.7163	1.06093	49.7303	1.52615	49.7337	0.58635
49.833	0.9827	49.8272	1.05092	49.8408	1.53542	49.8441	0.58717
49.9446	1.00903	49.9379	1.04256	49.9524	1.53061	49.9555	0.58151
50.055	1.02605	50.0486	1.05747	50.0639	1.52688	50.0668	0.61802
50.1659	1.00913	50.1602	1.06332	50.1749	1.52636	50.1782	0.64429
50.2765	1.01442	50.2712	1.04188	50.2855	1.53784	50.2892	0.65944
50.3872	1.02017	50.3822	1.0602	50.3958	1.56095	50.399	0.66972
50.4986	0.99657	50.4937	1.08307	50.5083	1.59251	50.5102	0.67674
50.6099	0.99923	50.6051	1.05794	50.6194	1.60358	50.6227	0.66976
50.7209	1.00277	50.7161	1.03532	50.7288	1.60742	50.7341	0.69389
50.8314	0.98399	50.8279	1.05326	50.8397	1.61126	50.8441	0.72455
50.9432	0.97809	50.9391	1.06556	50.9514	1.6097	50.9552	0.71745
51.0548	0.98694	51.0497	1.04442	51.0633	1.61205	51.0667	0.72193
51.1653	1.01603	51.1611	1.03431	51.1746	1.62852	51.1787	0.73923
51.2768	1.02714	51.2717	1.02915	51.2861	1.64401	51.2914	0.77083
51.3882	1.0004	51.3832	1.026	51.3979	1.63188	51.4026	0.78828
51.4984	0.98622	51.4955	1.03102	51.5085	1.60772	51.5126	0.76962
51.6096	1.00122	51.6082	1.02497	51.6197	1.60962	51.6232	0.77272
51.722	1.00431	51.7193	1.0493	51.7315	1.62516	51.735	0.80039
51.8331	0.9746	51.8285	1.09146	51.8425	1.63832	51.8461	0.81143
51.944	0.9387	51.9395	1.07981	51.9529	1.6333	51.9577	0.80915
52.0554	0.94025	52.0517	1.04056	52.0639	1.61904	52.0684	0.79296
52.1665	0.94936	52.1626	1.03008	52.1758	1.61131	52.1776	0.82455
52.2773	0.95638	52.2728	1.02974	52.2869	1.6129	52.2888	0.84041
52.3886	0.96489	52.3826	1.01905	52.3969	1.62727	52.4004	0.82571
52.4992	0.92497	52.4939	1.02916	52.5076	1.60521	52.511	0.84971
52.6088	0.91831	52.6055	1.04696	52.619	1.60686	52.6226	0.8541
52.7202	0.92922	52.7162	1.04709	52.7296	1.62944	52.734	0.86627
52.8313	0.90595	52.8277	1.02385	52.8402	1.65697	52.8449	0.9068
52.9418	0.90357	52.9385	0.97796	52.9512	1.66899	52.9558	0.92823
53.0533	0.89532	53.0494	0.95042	53.0628	1.65278	53.0663	0.91407
53.165	0.90037	53.1598	0.96329	53.1743	1.64554	53.1783	0.91334
53.2758	0.90755	53.2709	0.97329	53.2851	1.65874	53.2887	0.93133
53.3869	0.91228	53.3833	0.95737	53.3968	1.67666	53.3993	0.97458
53.4996	0.90742	53.4945	0.96549	53.5082	1.6551	53.5113	1.00416
53.6119	0.87477	53.6061	0.98857	53.6178	1.6328	53.6224	0.98797
53.7227	0.85182	53.7177	0.97133	53.7291	1.62185	53.7339	0.99259
53.833	0.83875	53.8288	0.93848	53.842	1.60359	53.8457	1.00917
53.9441	0.82474	53.9401	0.92228	53.9534	1.62119	53.9568	1.01166
54.0555	0.80964	54.0512	0.9209	54.0645	1.61105	54.0675	1.02299
54.1672	0.78812	54.1623	0.92239	54.1757	1.57101	54.1789	1.00747
54.2781	0.7765	54.2736	0.90987	54.2867	1.58818	54.2901	0.99201
54.3879	0.78087	54.3841	0.88655	54.3971	1.60851	54.3997	1.01672
54.4986	0.78501	54.4955	0.8848	54.5083	1.62271	54.5107	1.02773
54.6096	0.76692	54.607	0.87581	54.6191	1.62926	54.6227	1.03841
54.7204	0.75608	54.7176	0.86736	54.7302	1.62018	54.7333	1.04805
54.8328	0.76659	54.8281	0.87194	54.8417	1.60361	54.8439	1.06964
54.9443	0.76938	54.9393	0.84674	54.9531	1.60061	54.9558	1.09761
55.055	0.76307	55.0511	0.83039	55.0644	1.58804	55.0673	1.10013
55.1668	0.73289	55.1617	0.81286	55.1758	1.56788	55.178	1.11496
55.2782	0.72597	55.2726	0.80323	55.2871	1.56827	55.2895	1.12702
55.3897	0.72587	55.3846	0.81874	55.3981	1.54463	55.4012	1.13713
55.5013	0.72246	55.4963	0.80857	55.51	1.53831	55.5129	1.14176
55.6125	0.72777	55.6075	0.79527	55.6211	1.55557	55.6241	1.14054
55.7237	0.72338	55.7189	0.79501	55.7315	1.54659	55.7351	1.16371
55.8344	0.70164	55.8292	0.76724	55.8422	1.53285	55.8462	1.16693
55.9455	0.69155	55.9401	0.7225	55.9546	1.54344	55.957	1.18452
56.0566	0.65088	56.0527	0.71937	56.0671	1.55111	56.0682	1.22371
56.1673	0.6354	56.1645	0.73631	56.1778	1.55014	56.1799	1.23166
56.2784	0.63755	56.2752	0.73652	56.2886	1.53356	56.2907	1.21956
56.3883	0.58644	56.3849	0.72244	56.3991	1.50342	56.4004	1.21395
56.4983	0.58692	56.4954	0.70154	56.5093	1.49801	56.5099	1.20966
56.6094	0.61869	56.6064	0.68666	56.6199	1.49568	56.6217	1.22908
56.7207	0.62698	56.7171	0.68508	56.7309	1.47458	56.7339	1.25283
56.8327	0.60368	56.8279	0.68258	56.842	1.45578	56.8451	1.24791
56.9434	0.58329	56.9391	0.68727	56.9532	1.43849	56.9561	1.24826
57.0536	0.57827	57.051	0.67247	57.0644	1.40781	57.0669	1.26596
57.166	0.56448	57.1624	0.64735	57.1745	1.39495	57.1782	1.27665
57.2777	0.53948	57.2737	0.63963	57.2855	1.39487	57.2894	1.28774
57.3888	0.5277	57.3842	0.63084	57.3976	1.3881	57.4002	1.29933
57.5001	0.51535	57.4948	0.61746	57.5096	1.37253	57.5119	1.30178
57.6111	0.49152	57.6064	0.59388	57.6208	1.36085	57.6233	1.28644
57.7222	0.48675	57.7172	0.57404	57.7318	1.35342	57.7346	1.26164
57.8337	0.50777	57.8281	0.55138	57.8435	1.34372	57.8463	1.25617
57.9448	0.507	57.9394	0.54954	57.9541	1.32962	57.9578	1.26299
58.0558	0.45183	58.05	0.53192	58.0648	1.2877	58.069	1.27236
58.1671	0.42218	58.1617	0.51674	58.1767	1.27215	58.1802	1.28998
58.2782	0.4143	58.2736	0.53377	58.2884	1.28972	58.2911	1.31278
58.3897	0.40796	58.384	0.5331	58.4	1.27887	58.4024	1.33958
58.5003	0.4314	58.4937	0.51768	58.5102	1.22291	58.5129	1.32471
58.6102	0.42306	58.6038	0.49456	58.6204	1.18349	58.6231	1.3303
58.721	0.40997	58.7154	0.46542	58.7315	1.19682	58.7341	1.363
58.8325	0.40205	58.8269	0.44124	58.8426	1.20607	58.8447	1.34756
58.9443	0.37403	58.9378	0.44552	58.9539	1.18751	58.9562	1.34986
59.0562	0.35603	59.0501	0.44808	59.0658	1.14859	59.0678	1.36768
59.167	0.35705	59.1612	0.43602	59.1767	1.0963	59.1791	1.37419
59.2779	0.34484	59.2716	0.4377	59.2874	1.06008	59.2908	1.36842
59.3889	0.32362	59.3836	0.43824	59.3989	1.06746	59.4009	1.35872
59.4999	0.32618	59.4948	0.4208	59.5112	1.08994	59.5118	1.36315
59.6114	0.30362	59.6059	0.41556	59.623	1.07203	59.6246	1.35833
59.7229	0.28384	59.7175	0.40481	59.7346	1.04638	59.7372	1.35902
59.8349	0.27118	59.8286	0.37649	59.8462	1.04318	59.8488	1.36902
59.9458	0.25835	59.9404	0.36737	59.9569	1.02501	59.9595	1.36018
60.0573	0.25185	60.052	0.38507	60.0677	1.01734	60.0703	1.35722
60.169	0.25512	60.1628	0.39398	60.1781	0.99936	60.1814	1.3606
60.2797	0.26055	60.2738	0.3654	60.29	0.95661	60.2931	1.36285
60.3909	0.23649	60.3851	0.35609	60.4017	0.93707	60.4042	1.36645
60.5016	0.2417	60.4956	0.3748	60.5122	0.93641	60.5149	1.35342
60.6116	0.25009	60.6049	0.36218	60.6225	0.93756	60.6244	1.32758
60.7221	0.23261	60.7149	0.3387	60.7325	0.91611	60.7346	1.3406
60.8332	0.21954	60.8265	0.32882	60.8427	0.86925	60.846	1.34634
60.9442	0.21448	60.9386	0.33456	60.9539	0.87453	60.9566	1.35357
61.0552	0.1895	61.0505	0.36333	61.066	0.87919	61.067	1.38489
61.1664	0.16955	61.1616	0.35838	61.1771	0.84263	61.1792	1.38205
61.2777	0.17076	61.2723	0.32785	61.2881	0.81999	61.2911	1.34468
61.3888	0.19096	61.3834	0.3159	61.3997	0.78701	61.402	1.32736
61.5006	0.21986	61.4948	0.31045	61.5109	0.752	61.5137	1.34669
61.6126	0.21105	61.6069	0.30405	61.6232	0.73553	61.6255	1.34415
61.724	0.2163	61.7191	0.25683	61.7352	0.70531	61.737	1.29558
61.835	0.21021	61.8291	0.16951	61.8461	0.67086	61.8477	1.25711
61.9458	0.18519	61.9392	0.11424	61.9562	0.66867	61.9589	1.25748
62.0575	0.17484	62.0519	0.09285	62.0664	0.68605	62.0706	1.26279
62.1688	0.15262	62.1637	0.07691	62.1778	0.70429	62.1817	1.26593
62.2802	0.12901	62.2748	0.07323	62.2896	0.66607	62.293	1.23688
62.3914	0.11467	62.3854	0.07902	62.4011	0.61217	62.4031	1.21797
62.5019	0.08796	62.4958	0.05952	62.5114	0.59993	62.5128	1.22561
62.6131	0.05985	62.6076	0.03214	62.6224	0.60061	62.6243	1.20598
62.7239	0.0699	62.7183	0.02171	62.734	0.58086	62.7357	1.21985
62.8339	0.07822	62.829	0.01593	62.8459	0.56686	62.8474	1.21157
62.9454	0.04751	62.9408	0.00665	62.9572	0.56313	62.959	1.1919
63.0576	0.03296	63.0513	-0.000428	63.0667	0.54104	63.0695	1.1929
63.1686	0.03229	63.1625	0.00288	63.1776	0.50905	63.181	1.17808
63.2788	0.03931	63.2742	-0.01257	63.2899	0.48469	63.2919	1.17578
63.3902	0.03624	63.3849	-0.04428	63.4013	0.47323	63.4033	1.16952
63.5023	0.01196	63.4962	-0.05656	63.5116	0.46868	63.5156	1.15367
63.6133	0.00877	63.6068	-0.05997	63.6227	0.42561	63.6262	1.14015
63.7245	-0.01625	63.7179	-0.06838	63.7354	0.39084	63.738	1.1386
63.8362	-0.06543	63.8298	-0.05458	63.847	0.38693	63.8497	1.13219
63.9475	-0.10231	63.9413	-0.03736	63.9581	0.36352	63.9605	1.11361
64.0584	-0.10903	64.0525	-0.04259	64.0693	0.33734	64.0713	1.10698
64.1702	-0.12263	64.1636	-0.06657	64.1801	0.33239	64.1822	1.10173
64.2816	-0.17371	64.2746	-0.07873	64.2916	0.32928	64.2948	1.0629
64.3925	-0.21731	64.3859	-0.0913	64.403	0.32069	64.4062	1.05862
64.5035	-0.21027	64.4977	-0.10445	64.513	0.31276	64.5159	1.08497
64.6131	-0.14666	64.608	-0.10096	64.6219	0.29459	64.6254	1.05608
64.7235	-0.07454	64.7183	-0.07531	64.732	0.2765	64.7358	0.9962
64.8344	-0.00712	64.8289	-0.06732	64.8438	0.256	64.847	0.95456
64.9451	0.02172	64.9393	-0.08925	64.9562	0.23158	64.9582	0.94147
65.0564	-0.00455	65.0507	-0.09227	65.0681	0.20141	65.0695	0.93869
65.1676	-0.02524	65.162	-0.07502	65.1787	0.18211	65.18	0.93861
65.2798	-0.03384	65.2732	-0.07132	65.2893	0.17019	65.2921	0.95974
65.3912	-0.02347	65.3845	-0.09349	65.4006	0.16162	65.4037	0.96474
65.502	-0.0134	65.4962	-0.0946	65.5118	0.14716	65.5148	0.93434
65.6149	-0.02266	65.6084	-0.0998	65.6247	0.13361	65.6267	0.90488
65.7264	-0.00537	65.7207	-0.11208	65.7366	0.11605	65.7381	0.88189
65.8374	-0.02359	65.8322	-0.12453	65.8477	0.08166	65.8501	0.8766
65.9502	-0.06455	65.9439	-0.16638	65.9596	0.07877	65.962	0.84928
66.0605	-0.06435	66.0545	-0.20771	66.0709	0.10099	66.073	0.8138
66.1709	-0.05884	66.1656	-0.20051	66.1813	0.09411	66.1846	0.78931
66.2822	-0.05159	66.2775	-0.15464	66.2906	0.06091	66.2964	0.76271
66.3938	-0.05021	66.3884	-0.15777	66.4024	0.04265	66.4077	0.75837
66.5051	-0.04454	66.5002	-0.19579	66.5145	0.01818	66.519	0.7773
66.6152	-0.05175	66.6105	-0.21113	66.625	-0.0021	66.6301	0.78949
66.7257	-0.07069	66.7211	-0.20781	66.7358	-0.000202	66.7406	0.76614
66.8371	-0.08839	66.8325	-0.20867	66.8466	0.0076	66.8507	0.7389
66.9485	-0.10052	66.9433	-0.21736	66.9582	0.01401	66.9617	0.73668
67.06	-0.09827	67.0539	-0.21366	67.0702	-0.01203	67.0734	0.72173
67.172	-0.07758	67.1646	-0.20092	67.1812	-0.0319	67.1847	0.66364
67.2835	-0.04907	67.2765	-0.20132	67.292	-0.02084	67.2961	0.64636
67.3946	-0.07194	67.3892	-0.20913	67.4031	-0.02023	67.4068	0.65167
67.5052	-0.10775	67.5011	-0.21154	67.5147	-0.01446	67.5177	0.63372
67.616	-0.08921	67.612	-0.21119	67.6266	-0.02229	67.629	0.60768
67.7282	-0.0646	67.7234	-0.20508	67.7384	-0.03034	67.7408	0.58127
67.8406	-0.08185	67.8351	-0.22796	67.8499	-0.03381	67.8525	0.5539
67.9523	-0.10171	67.9464	-0.25213	67.9608	-0.03916	67.9642	0.54316
68.0631	-0.11475	68.0576	-0.2424	68.0721	-0.04884	68.0758	0.54831
68.1738	-0.10879	68.1693	-0.24046	68.1837	-0.07027	68.1864	0.52419
68.2844	-0.10701	68.2803	-0.27053	68.295	-0.0612	68.2974	0.50282
68.3957	-0.09084	68.3909	-0.28843	68.4061	-0.05931	68.4086	0.49162
68.5063	-0.08963	68.5019	-0.26483	68.5173	-0.07204	68.519	0.48801
68.6175	-0.10863	68.6128	-0.24707	68.6282	-0.07306	68.6309	0.46369
68.7289	-0.08798	68.7239	-0.27672	68.738	-0.07281	68.7418	0.43407
68.8386	-0.09326	68.8337	-0.29107	68.8485	-0.07168	68.8515	0.44572
68.9489	-0.09502	68.9445	-0.28135	68.9603	-0.07533	68.963	0.44258
69.0609	-0.09636	69.0558	-0.28247	69.0714	-0.08969	69.0753	0.42207
69.1727	-0.10566	69.1667	-0.2819	69.1826	-0.10728	69.1865	0.40819
69.284	-0.12809	69.2794	-0.27048	69.2939	-0.11481	69.2973	0.41747
69.3951	-0.14851	69.3921	-0.26916	69.4051	-0.09304	69.4088	0.42958
69.5063	-0.10812	69.5027	-0.28329	69.516	-0.0885	69.5199	0.40229
69.6184	-0.09363	69.6131	-0.28641	69.6278	-0.10354	69.6303	0.35922
69.7298	-0.10055	69.7244	-0.28463	69.7399	-0.11314	69.7417	0.32996
69.8403	-0.11853	69.8364	-0.29193	69.8513	-0.13069	69.8535	0.31706
69.9518	-0.13956	69.9482	-0.29491	69.9638	-0.10876	69.965	0.30238
70.0631	-0.12604	70.0588	-0.29478	70.0754	-0.08832	70.0766	0.28758
70.174	-0.103	70.1698	-0.31451	70.1854	-0.11757	70.1884	0.2585
70.2858	-0.08944	70.281	-0.30961	70.2967	-0.12901	70.3001	0.2417
70.3971	-0.09587	70.3923	-0.27414	70.4087	-0.10127	70.4108	0.25086
70.5088	-0.093	70.504	-0.27086	70.5203	-0.10541	70.5225	0.25998
70.6201	-0.11247	70.6155	-0.2927	70.6315	-0.14136	70.6332	0.2492
70.7296	-0.12167	70.7264	-0.30259	70.741	-0.14831	70.744	0.22716
70.8402	-0.10211	70.8376	-0.28152	70.8518	-0.12911	70.8545	0.20385
70.951	-0.09068	70.9496	-0.25984	70.9634	-0.12345	70.9641	0.18867
71.0623	-0.09018	71.0605	-0.25454	71.0744	-0.14603	71.0761	0.18875
71.1744	-0.10391	71.171	-0.2419	71.1863	-0.14028	71.1882	0.18743
71.2859	-0.11722	71.2822	-0.24283	71.2972	-0.13917	71.2997	0.1878
71.3967	-0.11479	71.3938	-0.25349	71.4074	-0.15421	71.4116	0.14565
71.5073	-0.12205	71.5056	-0.25323	71.5189	-0.13534	71.5225	0.12389
71.6189	-0.1373	71.6171	-0.23758	71.6311	-0.14453	71.634	0.15339
71.7308	-0.1476	71.7283	-0.23261	71.7434	-0.1756	71.7465	0.14512
71.8438	-0.13376	71.8392	-0.25007	71.8548	-0.17604	71.8583	0.10498
71.9558	-0.14148	71.9501	-0.25893	71.9659	-0.17199	71.9699	0.10781
72.0655	-0.13077	72.0617	-0.27002	72.0776	-0.18261	72.0807	0.11095
72.1763	-0.08322	72.1731	-0.28607	72.1882	-0.17119	72.1915	0.09184
72.2881	-0.08943	72.2839	-0.29065	72.2991	-0.14265	72.3023	0.07403
72.3993	-0.10072	72.3952	-0.29268	72.4112	-0.16967	72.4136	0.05012
72.5105	-0.11883	72.5066	-0.2834	72.5225	-0.19157	72.5257	0.05683
72.6225	-0.12137	72.6173	-0.28431	72.6335	-0.15982	72.6368	0.04152
72.7331	-0.10148	72.7279	-0.29105	72.7442	-0.11969	72.7472	0.01931
72.8425	-0.10486	72.8389	-0.27023	72.8534	-0.1207	72.8577	0.03719
72.9534	-0.10382	72.9496	-0.25178	72.9641	-0.13636	72.9687	0.0376
73.0647	-0.10894	73.0605	-0.25278	73.076	-0.14787	73.0794	0.01074
73.1761	-0.11452	73.1712	-0.25854	73.1871	-0.16972	73.1902	0.00247
73.288	-0.10457	73.282	-0.27054	73.299	-0.17512	73.3018	0
73.3988	-0.1248	73.3931	-0.28126	73.4104	-0.18292	73.4136	-0.01426
73.5098	-0.114	73.5052	-0.28313	73.5214	-0.18093	73.5245	-0.01848
73.6214	-0.10135	73.6172	-0.29409	73.6326	-0.17904	73.6349	-0.02249
73.7327	-0.10818	73.7284	-0.29973	73.7436	-0.17157	73.7472	-0.02342
73.8444	-0.10193	73.8399	-0.29702	73.8557	-0.17425	73.8593	-0.0327
73.9561	-0.12275	73.9511	-0.2774	73.9673	-0.19139	73.9705	-0.02732
74.0674	-0.13676	74.0629	-0.26359	74.0788	-0.18509	74.0819	-0.01127
74.1785	-0.13186	74.1744	-0.28698	74.1897	-0.17726	74.1927	-0.00822
74.2895	-0.12707	74.286	-0.29012	74.3002	-0.18964	74.3033	-0.02122
74.3998	-0.12091	74.3972	-0.25217	74.4114	-0.19049	74.4151	-0.03127
74.5112	-0.12014	74.5073	-0.20268	74.5221	-0.15517	74.5265	-0.03483
74.6242	-0.10995	74.6185	-0.21129	74.6344	-0.1453	74.6382	-0.04243
74.7354	-0.08041	74.7313	-0.24326	74.7477	-0.16723	74.7498	-0.05792
74.8449	-0.05878	74.8424	-0.22949	74.8586	-0.17821	74.8601	-0.07432
74.956	-0.06304	74.9521	-0.20661	74.9688	-0.17023	74.9708	-0.06359
75.0675	-0.08165	75.0624	-0.19297	75.0802	-0.15699	75.0833	-0.04985
75.1785	-0.09543	75.1743	-0.19264	75.1915	-0.16541	75.1944	-0.05775
75.29	-0.11943	75.2862	-0.21505	75.3028	-0.18372	75.3043	-0.06691
75.4015	-0.1383	75.3972	-0.25983	75.4147	-0.20492	75.4164	-0.06697
75.512	-0.1304	75.5086	-0.2867	75.526	-0.22889	75.5281	-0.07183
75.6232	-0.12474	75.6201	-0.27745	75.6368	-0.21587	75.6397	-0.08194
75.7356	-0.11957	75.732	-0.25161	75.748	-0.17336	75.7513	-0.0828
75.8471	-0.11264	75.8435	-0.23479	75.86	-0.16983	75.8628	-0.06928
75.9577	-0.1086	75.9541	-0.21371	75.9725	-0.19324	75.9743	-0.06274
76.0679	-0.11795	76.0662	-0.20283	76.0838	-0.20244	76.0849	-0.07976
76.1804	-0.10968	76.1788	-0.22917	76.1944	-0.18358	76.1967	-0.08773
76.2928	-0.09676	76.2895	-0.22807	76.3056	-0.16906	76.3085	-0.0559
76.4028	-0.0968	76.4008	-0.22198	76.4176	-0.17382	76.4194	-0.09001
76.514	-0.11027	76.5123	-0.21112	76.5297	-0.17112	76.5311	-0.14392
76.6259	-0.12539	76.6231	-0.18419	76.6407	-0.17576	76.6423	-0.10811
76.7372	-0.12397	76.7341	-0.19327	76.752	-0.18566	76.7534	-0.08794
76.8477	-0.10754	76.8448	-0.20882	76.8622	-0.18028	76.8644	-0.10349
76.9586	-0.09828	76.9555	-0.19555	76.972	-0.18454	76.9748	-0.09545
77.0699	-0.09808	77.0666	-0.20414	77.0835	-0.18959	77.0857	-0.07355
77.181	-0.10171	77.1779	-0.22962	77.195	-0.18037	77.1965	-0.09364
77.2922	-0.11748	77.2885	-0.24059	77.3059	-0.17143	77.3083	-0.13695
77.4037	-0.12565	77.3994	-0.24926	77.4176	-0.18315	77.4199	-0.11539
77.5153	-0.13053	77.5108	-0.22613	77.529	-0.1794	77.5311	-0.07007
77.6263	-0.12567	77.6228	-0.20907	77.6396	-0.1558	77.6429	-0.08301
77.738	-0.13174	77.7348	-0.20605	77.7513	-0.15661	77.7547	-0.10893
77.8496	-0.13094	77.8452	-0.21974	77.8625	-0.1491	77.8666	-0.10195
77.9603	-0.10208	77.9565	-0.25459	77.974	-0.15613	77.978	-0.08786
78.0727	-0.06637	78.0694	-0.25453	78.0862	-0.17727	78.0892	-0.05235
78.1847	-0.07183	78.1822	-0.23653	78.1973	-0.17474	78.2007	-0.05062
78.2951	-0.1118	78.2933	-0.23117	78.3086	-0.15014	78.3115	-0.10344
78.4058	-0.11929	78.4035	-0.26092	78.4204	-0.14115	78.4227	-0.12569
78.5173	-0.09993	78.5146	-0.27861	78.5319	-0.16652	78.5335	-0.12323
78.6291	-0.08303	78.6267	-0.25439	78.6431	-0.16885	78.6451	-0.11815
78.7409	-0.07305	78.7376	-0.23363	78.7538	-0.14708	78.7575	-0.11639
78.8518	-0.07879	78.8479	-0.21596	78.8651	-0.15888	78.8679	-0.12139
78.9627	-0.08305	78.9587	-0.20419	78.9761	-0.16095	78.9782	-0.12005
79.0738	-0.09325	79.0699	-0.20913	79.0864	-0.13701	79.0898	-0.12868
79.185	-0.10095	79.1805	-0.20639	79.1976	-0.09958	79.2011	-0.09994
79.2962	-0.09716	79.2922	-0.21358	79.3091	-0.08902	79.3116	-0.08261
79.4069	-0.10174	79.4043	-0.23022	79.4196	-0.1199	79.4236	-0.10989
79.5182	-0.09542	79.5154	-0.21964	79.5311	-0.14764	79.5347	-0.10842
79.6297	-0.08545	79.627	-0.2147	79.6426	-0.18531	79.646	-0.09516
79.7416	-0.0935	79.7383	-0.23291	79.754	-0.19493	79.7577	-0.09956
79.8531	-0.0965	79.8496	-0.23525	79.8657	-0.14704	79.8687	-0.09422
79.9644	-0.12282	79.9609	-0.19668	79.9768	-0.11505	79.9806	-0.07076
80.0759	-0.1061	80.0735	-0.17507	80.0888	-0.14688	80.0917	-0.06215
80.1873	-0.07484	80.1857	-0.19391	80.201	-0.14859	80.2031	-0.05815
80.2998	-0.10099	80.2957	-0.2075	80.3122	-0.12136	80.3148	-0.06246
80.4116	-0.10631	80.4063	-0.18274	80.4235	-0.14948	80.4256	-0.07966
80.5217	-0.0955	80.5181	-0.15143	80.5348	-0.16976	80.5378	-0.10828
80.6325	-0.08068	80.6292	-0.15309	80.6455	-0.14717	80.6497	-0.13136
80.7436	-0.05175	80.741	-0.16669	80.7564	-0.14071	80.7609	-0.13553
80.854	-0.06996	80.8527	-0.16705	80.8675	-0.16806	80.8721	-0.12158
80.9643	-0.11994	80.9633	-0.15033	80.9771	-0.18367	80.9823	-0.08735
81.075	-0.10534	81.0736	-0.13363	81.0873	-0.16985	81.092	-0.06859
81.1862	-0.0919	81.1852	-0.13109	81.1988	-0.17476	81.2029	-0.07915
81.2973	-0.09697	81.2966	-0.13525	81.31	-0.18298	81.3145	-0.07691
81.4091	-0.08137	81.4069	-0.15251	81.4217	-0.16927	81.4255	-0.09031
81.5214	-0.06781	81.518	-0.16279	81.5334	-0.15602	81.537	-0.09621
81.6317	-0.05408	81.629	-0.14594	81.6448	-0.15114	81.6482	-0.08174
81.7422	-0.05344	81.7399	-0.15501	81.756	-0.13555	81.7589	-0.10602
81.8541	-0.07818	81.8514	-0.17739	81.8676	-0.13917	81.8698	-0.10508
81.9656	-0.12887	81.9632	-0.15619	81.9797	-0.15257	81.9815	-0.08786
82.077	-0.15013	82.0744	-0.134	82.0908	-0.12566	82.0935	-0.10187
82.1887	-0.10979	82.1857	-0.1267	82.2025	-0.11076	82.2049	-0.10915
82.3006	-0.08964	82.2978	-0.1149	82.3141	-0.13224	82.3172	-0.10892
82.4117	-0.09729	82.4099	-0.10226	82.4249	-0.14972	82.4288	-0.13028
82.5222	-0.08588	82.5211	-0.10703	82.5363	-0.14925	82.5397	-0.1356
82.6334	-0.07162	82.6321	-0.1264	82.6477	-0.16347	82.6516	-0.09325
82.7455	-0.06259	82.7431	-0.12369	82.7586	-0.18255	82.7631	-0.07775
82.8573	-0.05209	82.8544	-0.10015	82.8698	-0.15859	82.8734	-0.0911
82.9683	-0.05	82.9655	-0.0935	82.982	-0.14458	82.9838	-0.07697
83.0795	-0.06801	83.0756	-0.1022	83.0931	-0.14665	83.0951	-0.07719
83.1897	-0.08168	83.1867	-0.13686	83.2036	-0.15403	83.2062	-0.05392
83.3005	-0.08815	83.2981	-0.15891	83.3148	-0.16386	83.3173	-0.03791
83.4123	-0.10071	83.4092	-0.13111	83.426	-0.14234	83.429	-0.06205
83.5236	-0.0807	83.5209	-0.12591	83.5369	-0.12051	83.5411	-0.074
83.6351	-0.03692	83.6321	-0.12728	83.6484	-0.11883	83.6528	-0.07376
83.7466	-0.04342	83.7431	-0.11827	83.7604	-0.12008	83.7642	-0.07271
83.8582	-0.0539	83.856	-0.1184	83.8725	-0.12108	83.8755	-0.07534
83.9696	-0.04555	83.9678	-0.14253	83.9845	-0.12695	83.9867	-0.05853
84.0807	-0.05137	84.0792	-0.14502	84.0959	-0.13174	84.0981	-0.05917
84.1929	-0.04122	84.1914	-0.11277	84.2069	-0.12565	84.2099	-0.06772
84.3046	-0.04339	84.3023	-0.09098	84.3177	-0.10434	84.3214	-0.06213
84.4157	-0.05578	84.413	-0.07843	84.4292	-0.11262	84.4323	-0.05975
84.528	-0.04569	84.5245	-0.06335	84.5417	-0.13437	84.5441	-0.07594
84.6398	-0.04368	84.6359	-0.05457	84.6526	-0.14974	84.656	-0.07439
84.7505	-0.04611	84.7473	-0.05604	84.7634	-0.15732	84.7666	-0.03294
84.8612	-0.04471	84.8586	-0.05203	84.8751	-0.13389	84.8777	-0.02964
84.9716	-0.05326	84.969	-0.06382	84.9872	-0.10799	84.9895	-0.05552
85.082	-0.05993	85.0799	-0.06826	85.0979	-0.09077	85.0993	-0.05816
85.1933	-0.05876	85.1913	-0.06306	85.2082	-0.0546	85.2096	-0.06492
85.3045	-0.06126	85.3028	-0.06211	85.32	-0.01644	85.3214	-0.07518
85.4155	-0.05486	85.4138	-0.0611	85.4307	-0.00843	85.4324	-0.05107
85.527	-0.04509	85.525	-0.06295	85.5414	-0.01085	85.5438	-0.05011
85.638	-0.04592	85.6366	-0.05413	85.6537	-0.03472	85.6564	-0.06411
85.749	-0.04112	85.7479	-0.03639	85.7656	-0.06167	85.7679	-0.05557
85.8609	-0.04315	85.8584	-0.04032	85.8767	-0.05589	85.8786	-0.04703
85.9725	-0.03863	85.9699	-0.05934	85.9873	-0.04549	85.99	-0.03118
86.084	-0.03695	86.0817	-0.06038	86.0979	-0.04219	86.1022	-0.02669
86.1959	-0.05832	86.1931	-0.05404	86.2109	-0.05322	86.2147	-0.03189
86.3068	-0.06278	86.3046	-0.04561	86.323	-0.04265	86.3252	-0.03038
86.4183	-0.05375	86.4155	-0.03436	86.4342	-0.01404	86.4362	-0.02882
86.5301	-0.06433	86.5268	-0.033	86.5456	-0.02189	86.5477	-0.03905
86.6408	-0.07402	86.6389	-0.02622	86.656	-0.02658	86.6582	-0.04554
86.7514	-0.06275	86.7508	-0.01842	86.7675	-0.00535	86.7694	-0.03549
86.862	-0.04154	86.8618	-0.02994	86.8789	0.0054	86.8812	-0.01513
86.9738	-0.02872	86.9725	-0.03366	86.9895	-1.8e-05	86.9929	-0.01298
87.0856	-0.0303	87.0833	-0.02526	87.1001	-0.02091	87.1044	-0.02897
87.1967	-0.02492	87.1944	-0.01064	87.2115	-0.04868	87.2155	-0.04143
87.3084	-0.02153	87.3058	-0.01367	87.3224	-0.07351	87.3263	-0.03028
87.4195	-0.01634	87.4167	0.00518	87.4335	-0.07322	87.4375	0.00547
87.5301	-0.02148	87.528	-0.00331	87.5456	-0.08166	87.5493	0.02291
87.6419	-0.03729	87.6399	-0.03083	87.6563	-0.08694	87.6611	0.00571
87.7536	-0.03122	87.7511	-0.013	87.767	-0.05884	87.7719	-0.01752
87.8642	-0.02084	87.8628	0.00241	87.8792	-0.0509	87.8829	-0.04404
87.9754	-0.03089	87.9741	0.01506	87.9906	-0.08771	87.9943	-0.05473
88.0867	-0.04468	88.0846	0.01895	88.1013	-0.08862	88.1053	-0.02527
88.198	-0.05086	88.1963	0.00636	88.2139	-0.04792	88.2166	-0.00933
88.3101	-0.04807	88.3087	-0.004	88.3261	-0.07162	88.3287	0.00434
88.4208	-0.03389	88.4201	-0.01248	88.4373	-0.09403	88.4411	0.0141
88.5318	-0.00965	88.5316	-0.0228	88.5486	-0.06858	88.5529	0.01925
88.6444	-0.0083	88.6432	0.01705	88.6596	-0.02925	88.6641	0.01904
88.7558	-0.03674	88.7535	0.04599	88.7707	-0.02779	88.7757	-0.00453
88.8667	-0.04202	88.8644	0.01523	88.8815	-0.04104	88.8867	-0.00913
88.9776	-0.01406	88.9771	-0.00483	88.993	-0.04288	88.9972	-0.0139
89.0891	0.00384	89.0886	0.00921	89.1045	-0.06809	89.1085	-0.02323
89.2	-0.000858	89.1981	-0.000198	89.2145	-0.09628	89.2192	-0.02974
89.3102	-0.00336	89.3077	0.00688	89.3251	-0.08916	89.3296	-0.02309
89.4211	-0.02877	89.4189	0.0147	89.4365	-0.06393	89.44	-0.02144
89.5325	-0.05719	89.53	0.01348	89.5483	-0.05466	89.5515	-0.01414
89.6431	-0.05623	89.6408	0.02262	89.6592	-0.05434	89.6631	0.0121
89.7547	-0.03864	89.7521	0.03471	89.7703	-0.04276	89.7733	0.01449
89.8673	-0.04247	89.8646	0.041	89.8823	-0.03484	89.8848	0.00591
89.9791	-0.04638	89.9772	0.02843	89.9938	-0.04174	89.9973	0.0104
90.0904	-0.03357	90.0875	0.0316	90.1043	-0.03309	90.1085	0.01067
90.2013	-0.00782	90.1995	0.01028	90.2152	0	90.2196	0

## Sheet: Figure 4e
Tag	Catcher	FT	W1	W2	E1	E2	E3	E4	E5	E6
SpyTag-sfGFP	SpyDock	255.967	48.8667	29.7	42.756	98.547	112.485	93.72	69.831	92.661
SpyTag-sfGFP	SpyDock2.0	957.35	395.067	293.533	211.869	292.062	162.81	67.212	29.553	18.348
SpyTag-sfGFP	SpySwitch	206.267	80	68.3333	216.417	605.961	586.461	308.049	156.549	61.368
SpyTag003-sfGFP	SpyDock	156.833	17.2667	4.76667	20.871	54.129	55.437	39.03	29.553	29.112
SpyTag003-sfGFP	SpyDock2.0	168.15	78.8333	69.7333	101.967	258.099	308.763	178.341	149.25	166.482
SpyTag003-sfGFP	SpySwitch	171.5	70.1	64.3	164.028	332.385	345.486	243.135	167.046	112.692

## Sheet: Figure 5c
Replicate 1		Replicate 2		Replicate 1		Replicate 2		Replicate 1		Replicate 2		Replicate 1		Replicate 2		Replicate 1		Replicate 2		Replicate 1		Replicate 2		Replicate 1		Replicate 2		Replicate 1		Replicate 2		Replicate 1		Replicate 2		Replicate 1		Replicate 2		Replicate 1		Replicate 2		Replicate 1		Replicate 2
Temperature (°C)	SARS-CoV (kcal/mol/K)	Temperature (°C)	SARS-CoV (kcal/mol/K)	Temperature (°C)	WIV1 (kcal/mol/K)	Temperature (°C)	WIV1 (kcal/mol/K)	Temperature (°C)	SHC014 (kcal/mol/K)	Temperature (°C)	SHC014 (kcal/mol/K)	Temperature (°C)	BM48-31 (kcal/mol/K)	Temperature (°C)	BM48-31 (kcal/mol/K)	Temperature (°C)	BtKY72 (kcal/mol/K)	Temperature (°C)	BtKY72 (kcal/mol/K)	Temperature (°C)	pang17 (kcal/mol/K)	Temperature (°C)	pang17 (kcal/mol/K)	Temperature (°C)	SARS-CoV-2 (kcal/mol/K)	Temperature (°C)	SARS-CoV-2 (kcal/mol/K)	Temperature (°C)	RaTG13 (kcal/mol/K)	Temperature (°C)	RaTG13 (kcal/mol/K)	Temperature (°C)	Rs4081 (kcal/mol/K)	Temperature (°C)	Rs4081 (kcal/mol/K)	Temperature (°C)	Yun11 (kcal/mol/K)	Temperature (°C)	Yun11 (kcal/mol/K)	Temperature (°C)	RmYN02 (kcal/mol/K)	Temperature (°C)	RmYN02 (kcal/mol/K)	Temperature (°C)	Rf1 (kcal/mol/K)	Temperature (°C)	Rf1 (kcal/mol/K)
17.889	0	17.8903	0	17.8914	0	17.8912	0	17.8933	0	17.8965	0	17.8835	0	17.8905	0	17.8922	0	17.8888	0	17.8886	0	17.8938	0	17.8915	0	17.883	0	17.8938	0	17.889	0	17.8874	0	17.8832	0	17.8798	0	17.8893	0	17.8844	0	17.8937	0	17.8847	0	17.8748	0
17.9997	-0.013253	18.0022	0.014107	18.0023	-0.007524	18.0027	-0.013077	18.005	0.010619	18.0071	0.026539	17.9942	-0.003319	18.0017	0.03463	18.0025	-0.019123	18.0006	0.030193	17.9995	-0.005072	18.0051	0.020294	18.0034	-0.042362	17.9942	0.043226	18.0053	-0.003463	17.9996	0.057522	17.9986	-0.014647	17.9943	-0.048062	17.991	0.063542	18.0009	-0.011803	17.9952	-0.000793	18.0045	-0.051689	17.9951	0.012635	17.9869	0.027388
18.1111	-0.029766	18.114	0.037217	18.1137	0.019892	18.1135	-0.042657	18.1171	-0.037702	18.1188	0.003601	18.1057	-0.001396	18.1136	0.002775	18.1135	-0.032469	18.1121	0.04637	18.111	-0.002384	18.1176	0.01205	18.1155	-0.036176	18.1051	0.085566	18.1168	0.018956	18.1105	0.03932	18.1106	-0.021402	18.1062	-0.097099	18.1023	0.08122	18.1132	-0.032366	18.1068	0.002086	18.1168	-0.039204	18.1062	0.030412	18.0989	-0.045102
18.2224	-0.025912	18.2259	0.071629	18.2255	0.113436	18.2252	-0.054445	18.2281	-0.073035	18.2305	0.002668	18.217	0.008262	18.2252	-0.008353	18.225	0.011521	18.2235	-0.021142	18.2217	0.03243	18.2296	0.048613	18.2262	0.012134	18.2171	0.123685	18.2286	0.04347	18.2228	0.019225	18.2217	0.023991	18.2176	-0.119298	18.2142	0.089284	18.2252	-0.079511	18.2189	-0.00835	18.229	0.013678	18.2188	0.049811	18.2097	-0.077749
18.334	-0.019485	18.338	0.073073	18.3372	0.113811	18.3376	-0.041868	18.3404	-0.074696	18.342	0.024142	18.328	0.045023	18.3366	0.014893	18.3377	0.018948	18.3346	-0.018753	18.3337	0.040957	18.3409	0.055785	18.3361	0.011763	18.3286	0.143164	18.3401	0.028475	18.3348	0.033508	18.3326	0.031908	18.33	-0.133562	18.3259	0.152627	18.3368	-0.112915	18.3311	-0.011912	18.3405	0.034818	18.3315	-0.008613	18.3205	-0.0509
18.4462	-0.045269	18.4495	0.037588	18.45	0.030712	18.4489	-0.023598	18.4523	-0.084364	18.4538	0.031983	18.4401	0.03928	18.4489	0.003338	18.4503	0.00479	18.4455	0.047173	18.446	0.019602	18.4531	0.035682	18.4479	-0.031785	18.4398	0.129793	18.4519	-0.001689	18.4468	0.053826	18.4445	0.030321	18.4419	-0.097922	18.4383	0.200382	18.4478	-0.104497	18.4433	-0.003716	18.4527	0.002592	18.4429	-0.015511	18.4324	-0.062842
18.5582	-0.021415	18.5617	0.017943	18.5616	0.034145	18.5613	0.00019	18.5639	-0.088162	18.5656	0.030539	18.5528	-0.001983	18.5612	-0.011342	18.5611	0.020631	18.5573	0.011171	18.5575	0.069107	18.5645	0.014371	18.5599	-0.033762	18.5514	0.10808	18.564	-0.029338	18.5586	0.084658	18.5566	-0.002053	18.5538	-0.029726	18.5506	0.156615	18.5595	-0.057575	18.555	-0.01818	18.5634	-0.008391	18.5548	0.000914	18.5444	-0.07629
18.6695	0.003923	18.6731	0.060302	18.6726	0.062768	18.674	0.043605	18.6747	-0.087857	18.6773	0.036589	18.6644	-0.015891	18.6726	0.000407	18.672	0.020413	18.6698	-0.009983	18.6687	0.055038	18.6761	-0.013538	18.671	-0.035328	18.6628	0.081368	18.6753	-0.065976	18.6698	0.074587	18.6678	-0.033585	18.6662	0.021345	18.6618	0.092269	18.6722	-0.027143	18.667	-0.020559	18.6733	0.004297	18.6668	0.04157	18.6561	-0.050909
18.7814	-0.011102	18.7844	0.063489	18.7837	0.044796	18.7851	0.011043	18.7858	-0.076882	18.7892	-0.001673	18.7762	0.014462	18.7843	-0.008342	18.7848	0.041022	18.7824	-0.004209	18.7808	0.003813	18.788	-0.000233	18.7841	-0.055208	18.7744	0.070966	18.7869	-0.07472	18.7815	0.008839	18.7785	-0.006966	18.7773	-0.000132	18.7729	0.122931	18.784	-0.019438	18.7784	-0.01008	18.7857	-0.015963	18.7773	0.066731	18.7674	-0.054766
18.8936	-0.027083	18.8966	0.021091	18.8951	0.035973	18.8968	-0.017657	18.8984	-0.037303	18.9014	-0.018285	18.8892	0.041546	18.8964	-0.027362	18.898	0.036695	18.8945	-0.033482	18.8939	-0.028637	18.9004	0.049104	18.8976	-0.043933	18.8868	0.060281	18.8995	-0.047402	18.8939	0.0001	18.8908	0.000198	18.8884	-0.008852	18.8852	0.134654	18.8958	-0.022174	18.8902	-0.010515	18.8988	-0.039168	18.8888	0.058063	18.8793	-0.086044
19.0053	-0.013605	19.0096	0.051001	19.0081	0.042188	19.0092	0.011558	19.0105	-0.037205	19.013	-0.024992	19.0014	0.060155	19.0086	-0.045893	19.0099	0.000256	19.0056	-0.057376	19.0051	-0.031298	19.0123	0.059072	19.009	-0.031431	18.9994	0.110893	19.0107	0.005715	19.0065	0.003758	19.0033	-0.019776	19.0003	0.025927	18.9974	0.132374	19.008	-0.087482	19.0023	-0.049058	19.011	0.008439	19.0013	0.109656	18.9915	-0.09762
19.1175	-0.00356	19.1219	0.085128	19.1203	0.035887	19.1207	-0.002063	19.1222	-0.050004	19.1242	-0.044726	19.1128	0.063069	19.1199	-0.048408	19.1207	0.009262	19.1177	-0.064529	19.1161	0.005512	19.1236	0.04326	19.1198	-0.045235	19.1109	0.123569	19.1217	0.015426	19.1186	0.02492	19.1151	-0.044099	19.1123	-0.010297	19.1085	0.1424	19.1197	-0.112313	19.1133	-0.060772	19.1226	-0.012108	19.1134	0.108596	19.1039	-0.089962
19.2286	0.012006	19.2332	0.058759	19.2314	0.074747	19.2321	-0.001688	19.2345	-0.036666	19.2362	-0.020237	19.2246	0.048404	19.2313	-0.026301	19.2316	0.030635	19.2311	-0.025557	19.2278	0.020778	19.2351	0.043827	19.2322	-0.017063	19.2223	0.106711	19.2335	-0.0094	19.2298	0.064591	19.2271	-0.039581	19.2241	-0.035772	19.2197	0.150741	19.2315	-0.12641	19.2245	-0.053721	19.2339	-0.038598	19.225	0.070468	19.2162	-0.130616
19.3386	-0.010561	19.3452	0.022539	19.3426	0.10112	19.3426	-0.012664	19.3463	-0.030726	19.3478	-0.012267	19.3363	0.024679	19.3428	-0.01552	19.3426	0.032756	19.3423	-0.03946	19.3397	0.055084	19.3466	0.018899	19.3426	0.038476	19.3341	0.158305	19.3455	-0.055	19.3408	0.047365	19.339	-0.015861	19.3357	-0.001578	19.3315	0.15854	19.3425	-0.136786	19.3361	-0.05965	19.3456	0.020614	19.3367	0.08359	19.3263	-0.108915
19.45	-0.032488	19.4566	0.030488	19.4535	0.055878	19.4539	-0.009545	19.4575	-0.035566	19.4591	-0.00282	19.4479	0.029703	19.4543	-0.030915	19.4546	0.016957	19.4531	-0.092	19.4518	0.095528	19.4583	0.021245	19.4532	0.027333	19.4453	0.136763	19.4567	-0.033424	19.4517	0.066581	19.4499	-0.050999	19.4475	0.00902	19.4428	0.173536	19.4538	-0.128479	19.4478	-0.03733	19.457	0.029754	19.448	0.080841	19.4373	-0.043209
19.5621	0.041072	19.5675	0.057426	19.5649	0.014343	19.5667	0.025398	19.5693	-0.022981	19.5709	-0.019036	19.5596	0.06753	19.566	-0.049627	19.567	0.007436	19.5652	-0.035986	19.5632	0.090719	19.5702	0.063484	19.5661	0.013122	19.5565	0.075542	19.569	-0.006745	19.5629	0.114318	19.5615	-0.083474	19.5586	-0.005601	19.5547	0.179557	19.5663	-0.152498	19.56	-0.034241	19.5693	0.002693	19.5597	0.033072	19.5499	-0.071572
19.6735	0.036785	19.6794	0.082431	19.6774	0.035689	19.6788	-0.009381	19.6808	-0.024481	19.6829	-0.042671	19.6707	0.037299	19.6772	-0.068689	19.6785	0.008436	19.6768	-0.004337	19.6749	0.057139	19.6817	0.094314	19.6773	0.018004	19.669	0.128857	19.6812	-0.053698	19.6752	0.104812	19.6738	-0.079072	19.6702	-0.032694	19.6672	0.142119	19.6782	-0.158581	19.6716	-0.054654	19.6812	-0.020932	19.6714	-0.020939	19.6626	-0.110837
19.7849	0.016418	19.7909	0.07029	19.7893	0.046751	19.7901	-0.019534	19.7916	-0.051258	19.7952	-0.035082	19.7818	-0.007978	19.7892	-0.069069	19.7898	0.001385	19.7884	-0.042786	19.7862	0.049666	19.7927	0.096377	19.7892	0.034332	19.7803	0.154035	19.7914	-0.04714	19.7873	0.059223	19.7853	-0.064664	19.7817	-0.075432	19.7786	0.110405	19.7898	-0.11876	19.7829	-0.039295	19.7918	-0.026711	19.7825	-0.024112	19.7736	-0.080996
19.8969	0.032251	19.9015	0.024329	19.8996	0.049356	19.9001	-0.016477	19.9024	-0.020301	19.9062	0.005615	19.8929	0.007658	19.8995	-0.060655	19.9007	-0.003265	19.899	-0.003635	19.8965	0.074307	19.9042	0.071674	19.8996	0.017338	19.8906	0.099395	19.9034	0.005722	19.898	0.057259	19.8957	-0.063106	19.892	-0.056598	19.8878	0.135154	19.9006	-0.090164	19.8945	-0.009939	19.903	-0.024459	19.8934	-0.002923	19.8831	-0.038833
20.0077	-0.004268	20.0126	0.009825	20.0102	0.099286	20.0106	-0.011628	20.0136	0.017919	20.0164	0.046219	20.004	0.005322	20.0093	-0.093676	20.0114	0.006898	20.0089	0.036931	20.0067	0.058179	20.0156	0.05407	20.0099	0.001974	20.002	0.062389	20.0136	0.018969	20.0088	0.061256	20.0063	-0.048893	20.0029	-0.051758	19.9984	0.169187	20.0115	-0.056858	20.0049	0.002756	20.0143	-0.031994	20.0035	-0.01097	19.9943	-0.028476
20.1179	0.016028	20.1246	0.063227	20.1221	0.123485	20.1224	0.010394	20.1249	0.028146	20.1274	0.052941	20.116	-0.02962	20.1207	-0.104216	20.1221	0.009583	20.1212	0.014389	20.1184	0.004796	20.1272	0.031549	20.1216	0.021845	20.1141	0.087439	20.1235	0.003324	20.1204	0.040466	20.1186	-0.006995	20.1149	-0.062933	20.1106	0.107642	20.1223	-0.025873	20.1152	0.014453	20.1258	-0.012672	20.1147	-0.021479	20.1056	0.007882
20.23	0.076069	20.2357	0.071474	20.2339	0.117236	20.2339	-0.037883	20.236	0.048581	20.2394	0.05249	20.2262	-0.021105	20.2322	-0.106669	20.2337	-0.028892	20.2329	-0.038541	20.2301	-0.019802	20.2385	0.006229	20.2332	0.047263	20.2254	0.11267	20.2362	-0.016502	20.2319	0.042461	20.2304	0.034094	20.2261	-0.026596	20.2224	0.086083	20.2344	-0.014377	20.2279	-0.000686	20.2371	0.011545	20.227	0.023983	20.2168	-0.015084
20.3424	0.055163	20.347	0.041815	20.3454	0.057537	20.3453	-0.039581	20.3476	0.072593	20.3515	0.038926	20.3372	0.015324	20.3443	-0.076338	20.3461	-0.051027	20.3434	-0.041437	20.3412	-0.01874	20.3494	-0.016479	20.3443	0.06439	20.336	0.094185	20.3485	-0.030229	20.3435	0.039123	20.3409	-0.005438	20.3369	-0.019859	20.3339	0.075808	20.347	-0.009749	20.3398	-0.062344	20.3482	0.012294	20.3396	0.089394	20.3288	-0.042841
20.4538	0.042214	20.4586	0.042385	20.4569	0.021114	20.4571	-0.011965	20.4598	0.056781	20.4632	0.052724	20.4493	0.025156	20.4559	-0.071332	20.4574	-0.028946	20.4552	-0.015824	20.4529	-0.013539	20.4601	-0.037226	20.4567	-0.000378	20.4482	0.086414	20.4593	-0.006593	20.4549	0.034479	20.452	-0.045595	20.4481	0.003564	20.4457	0.069656	20.4578	-0.067077	20.4499	-0.076385	20.4595	0.02878	20.4521	0.12398	20.4406	-0.014018
20.5657	0.029211	20.5696	0.035843	20.5684	0.015452	20.5689	-0.025838	20.5707	-0.001135	20.5748	0.038641	20.5606	0.056409	20.5672	-0.07971	20.5684	-0.007533	20.5671	-0.022594	20.5649	0.01005	20.5722	-0.014066	20.5684	-0.032679	20.5603	0.073261	20.5707	-0.003444	20.5663	0.03898	20.5645	-0.019171	20.5603	-0.01037	20.5575	0.105346	20.5685	-0.091849	20.5612	-0.039006	20.5708	0.062585	20.5629	0.105661	20.5526	-0.009114
20.6777	0.038093	20.6813	0.017915	20.6802	-0.008546	20.6805	-0.017107	20.6824	-0.010911	20.6866	0.050702	20.6719	0.080347	20.6792	-0.032438	20.68	0.018212	20.6788	-0.046673	20.6764	0.012805	20.6848	0.013126	20.6796	-0.042197	20.6703	0.048875	20.6822	0.000532	20.6783	0.039284	20.6762	-0.043954	20.6731	-0.052506	20.669	0.099269	20.68	-0.037204	20.674	-0.036745	20.6823	0.05428	20.673	0.076802	20.6643	-0.038057
20.7893	0.031824	20.793	0.007169	20.7933	0.016438	20.7921	-0.030282	20.7962	0.008855	20.7979	0.048882	20.7837	0.029796	20.7912	-0.037553	20.7923	0.01843	20.7907	-0.028214	20.79	-0.032189	20.7977	0.067484	20.7936	-0.04246	20.7812	0.048742	20.7936	-0.010494	20.7906	0.060209	20.7891	-0.072973	20.7836	-0.047975	20.7814	0.085051	20.7922	-0.025924	20.7871	-0.023447	20.7941	0.040693	20.7858	0.078085	20.7756	-0.085687
20.902	-0.009444	20.9048	0.038728	20.9071	0.019039	20.9048	-0.026836	20.91	0.024508	20.91	0.016221	20.8966	0.040995	20.904	-0.063822	20.9067	0.032397	20.9026	-0.012311	20.9045	-0.045905	20.9107	0.110088	20.9065	0.012797	20.8954	0.019741	20.9058	-0.003118	20.9044	0.066734	20.9024	-0.058365	20.8944	-0.030493	20.8941	0.136321	20.9045	-0.045422	20.8999	-0.006431	20.9073	0.065183	20.9	0.087161	20.8886	-0.097678
21.014	-0.000863	21.0191	0.050273	21.0191	-0.023225	21.0175	-0.037363	21.0221	0.02603	21.0239	0.009744	21.0104	0.046977	21.017	-0.081544	21.0188	0.020111	21.0156	-0.02732	21.0156	0.00752	21.0227	0.063244	21.0182	0.044211	21.0094	-0.010307	21.0194	-0.015765	21.0175	0.07876	21.0145	-0.062094	21.0084	-0.006986	21.0075	0.16668	21.0176	-0.043322	21.0122	-0.042846	21.0209	0.065166	21.0128	0.092203	21.002	-0.109064
21.1254	-0.025481	21.1326	0.068451	21.1304	-0.042059	21.1304	-0.040599	21.1332	0.00322	21.1368	0.000924	21.1237	0.00566	21.1289	-0.070108	21.1295	-0.000186	21.1293	-0.020819	21.1264	0.019857	21.1339	0.034085	21.1302	0.029616	21.1208	0.006226	21.132	-0.026929	21.1287	0.137133	21.1267	-0.092544	21.1221	-0.024062	21.1196	0.156775	21.1302	-0.051533	21.1243	-0.090283	21.1329	0.051464	21.1243	0.048822	21.1143	-0.122812
21.2378	0.018817	21.2436	0.116738	21.2419	-0.031557	21.2429	-0.007697	21.245	0.014407	21.2481	0.006685	21.235	0.040745	21.241	-0.042534	21.2416	0.020348	21.2408	0.010613	21.2387	-0.032724	21.2455	0.001296	21.2417	0.007278	21.2325	0.007108	21.2434	0.019109	21.2409	0.171359	21.2379	-0.094657	21.2341	-0.01728	21.2307	0.173374	21.2415	-0.057494	21.2362	-0.093692	21.244	0.060884	21.2347	0.018799	21.2257	-0.095551
21.3495	0.094109	21.3549	0.122462	21.3535	0.007484	21.354	-0.026862	21.3566	0.05744	21.3593	-0.008236	21.3458	0.043578	21.353	-0.021684	21.3537	-0.000936	21.3515	0.025596	21.3503	-0.070705	21.3573	0.023297	21.3529	0.000995	21.3447	0.026811	21.355	0.035451	21.3526	0.142451	21.3486	-0.099964	21.3451	0.019507	21.3421	0.143801	21.3526	-0.083241	21.3475	-0.062425	21.3558	0.074477	21.3454	0.031548	21.337	-0.078945
21.4612	0.069803	21.4661	0.101693	21.4654	0.008093	21.4654	-0.043552	21.4678	0.029997	21.4707	-0.025261	21.4572	0.000604	21.4646	-0.030363	21.4654	-0.027098	21.4634	0.013491	21.4622	-0.06792	21.4691	0.081055	21.4651	0.04011	21.4558	0.026659	21.4667	0.027267	21.4633	0.125281	21.4605	-0.085906	21.4565	-0.003021	21.4542	0.100813	21.464	-0.096203	21.4592	-0.041384	21.4674	0.06352	21.4576	0.034441	21.4484	-0.024587
21.5728	0.015686	21.5775	0.100066	21.577	-0.037203	21.5772	-0.046896	21.5797	-0.052622	21.5824	-0.003275	21.5694	-0.014159	21.5758	-0.068198	21.576	-0.017986	21.5748	0.03633	21.5744	-0.045043	21.5803	0.061328	21.5765	0.08627	21.5672	0.040475	21.5781	-0.010114	21.5748	0.105817	21.5724	-0.058	21.5688	0.003923	21.566	0.083664	21.5758	-0.07413	21.5702	-0.043097	21.5787	0.035214	21.5705	0.030874	21.5599	-0.007663
21.6842	-0.017518	21.6889	0.106697	21.6889	-0.04364	21.6879	-0.017811	21.6917	-0.104418	21.6939	0.018663	21.6806	0.021606	21.687	-0.072813	21.6869	-0.008964	21.6875	-0.00068	21.6857	-0.032558	21.6916	0.079003	21.6864	0.071181	21.6786	0.062579	21.6897	-0.03774	21.687	0.070878	21.6834	-0.071699	21.6809	0.027614	21.6773	0.096096	21.6879	-0.055433	21.6813	-0.047113	21.6909	0.016865	21.6822	0.014405	21.6719	-0.072567
21.7963	-0.00406	21.8007	0.084135	21.8	-0.01752	21.7994	0.035827	21.8025	-0.097082	21.8055	0.00548	21.7922	0.024521	21.7979	-0.05653	21.7985	0.008368	21.7998	-0.022289	21.7968	-0.010903	21.803	0.088605	21.7987	0.045454	21.7901	0.042273	21.8011	-0.041686	21.7989	0.080004	21.7952	-0.066168	21.7922	0.029931	21.7888	0.09399	21.7991	-0.062351	21.7936	-0.046699	21.8026	0.05926	21.7931	0.034901	21.7827	-0.108864
21.9077	-0.006635	21.9125	0.048993	21.9103	0.008674	21.9112	0.040975	21.9135	-0.074181	21.9169	0.025699	21.903	-0.010797	21.9098	-0.043384	21.9097	0.015961	21.9098	0.00849	21.908	0.004078	21.9139	0.064285	21.9097	0.064335	21.9016	0.027176	21.912	-0.030872	21.9104	0.108383	21.9073	-0.068299	21.9023	0.019886	21.9002	0.081001	21.9093	-0.047962	21.9048	-0.039515	21.9135	0.126739	21.9034	0.058677	21.8933	-0.113211
22.0182	-0.003834	22.024	0.031157	22.0215	-0.002465	22.0226	-0.012811	22.0246	-0.076704	22.0281	0.037871	22.0136	-0.020619	22.0213	-0.049986	22.0211	-0.06315	22.0209	0.005489	22.019	-0.033997	22.0255	0.039057	22.0209	0.047334	22.0129	0.036819	22.024	0.01159	22.0206	0.09267	22.0184	-0.096932	22.0125	0.011529	22.0112	0.087171	22.0201	-0.019761	22.0153	-0.040352	22.0245	0.122162	22.014	0.050885	22.0048	-0.120731
22.13	0.040696	22.1353	0.046308	22.1334	-0.028985	22.134	-0.015763	22.1356	-0.092008	22.1393	0.021718	22.1244	-0.044837	22.1328	-0.020433	22.1338	-0.09046	22.1323	0.013029	22.1299	-0.047664	22.1374	0.026397	22.1331	0.016589	22.1245	0.041368	22.1354	0.027632	22.1314	0.079915	22.1297	-0.073833	22.1249	0.026387	22.1226	0.107496	22.1324	-0.047167	22.1272	-0.026298	22.1362	0.091126	22.126	0.053714	22.1158	-0.145647
22.2421	0.013225	22.2462	0.067029	22.245	-0.031466	22.2461	-0.003551	22.2475	-0.049535	22.2508	0.009193	22.2361	-0.054321	22.2443	-0.003687	22.2461	-0.027604	22.2433	0.018614	22.2414	-0.004185	22.2491	0.017198	22.2445	0.013189	22.2359	0.042347	22.2466	0.014751	22.243	0.082172	22.2407	-0.060754	22.2375	0.029632	22.234	0.121802	22.2446	-0.054675	22.2386	-0.005611	22.2478	0.073113	22.2385	0.037618	22.2273	-0.141613
22.353	-0.020943	22.3572	0.056988	22.356	-0.013967	22.3571	0.003385	22.3592	-0.015368	22.363	0.00746	22.3487	-0.033965	22.3549	-0.046546	22.3571	-0.017406	22.3551	-0.007112	22.3531	-0.012217	22.3609	0.031717	22.3555	-0.019682	22.3474	0.036113	22.358	-0.002443	22.3544	0.079753	22.3522	-0.06918	22.3486	0.013881	22.3451	0.09104	22.3563	-0.091783	22.3496	-0.003256	22.3589	0.043374	22.3495	0.01286	22.3393	-0.116901
22.4637	0.01427	22.4693	0.036809	22.4667	-0.025922	22.4672	0.050666	22.4713	-0.009115	22.4743	0.041117	22.4598	0.003592	22.4669	-0.037139	22.4678	-0.017421	22.4664	-0.037166	22.4648	-0.033227	22.4727	0.065229	22.4675	-0.014744	22.4588	0.004522	22.4696	-0.03714	22.4662	0.101649	22.4637	-0.050183	22.4596	0.011266	22.4572	0.067524	22.4679	-0.142203	22.4627	-0.008635	22.4712	0.034505	22.4605	0.025782	22.4509	-0.116921
22.5755	0.046368	22.581	0.006107	22.5779	-0.038458	22.5787	0.033179	22.5823	-0.025201	22.586	0.050998	22.5709	0.001449	22.5782	-0.000716	22.5789	0.003028	22.5775	-0.087878	22.5757	-0.038017	22.5839	0.072358	22.5794	0.021758	22.5707	0.030157	22.5813	-0.043179	22.5782	0.082611	22.5753	-0.0543	22.5709	0.040237	22.5695	0.105029	22.5792	-0.099975	22.5748	-0.004892	22.5836	0.013027	22.5723	0.059428	22.563	-0.108475
22.6873	0.056745	22.6926	0.008575	22.6899	-0.002357	22.6904	0.012921	22.6934	-0.043303	22.6978	0.046198	22.6822	-0.021064	22.6897	-0.016129	22.6899	-0.030778	22.6889	-0.083448	22.6875	-0.031494	22.695	0.05999	22.69	0.039668	22.6819	0.075267	22.6932	-0.008588	22.6905	0.025643	22.6858	-0.1	22.6825	0.044706	22.6813	0.13588	22.6908	-0.065915	22.6852	-0.00202	22.6938	-0.031938	22.6838	0.052326	22.6743	-0.089957
22.799	0.079275	22.8046	0.036157	22.8024	-0.008903	22.8026	0.039518	22.8048	-0.019033	22.8087	0.045828	22.7937	-0.015521	22.8017	-0.073969	22.8007	-0.03342	22.8007	-0.046546	22.7997	-0.006048	22.8053	0.015813	22.802	0.023811	22.793	0.05688	22.8047	0.015693	22.8024	0.019705	22.7967	-0.129674	22.7941	0.009479	22.7921	0.127014	22.8024	-0.083797	22.7964	-0.001781	22.8041	-0.018152	22.7961	0.049341	22.7848	-0.088297
22.9111	0.045319	22.9164	0.047292	22.9133	-0.006242	22.9143	0.027437	22.9172	-0.033646	22.9206	0.041536	22.9049	0.028245	22.9132	-0.107884	22.9127	-0.005877	22.9125	-0.063459	22.9112	0.001545	22.9167	0.012456	22.9146	0.011996	22.9049	0.061881	22.9155	-0.011413	22.9137	0.024164	22.9104	-0.137469	22.9062	0.013555	22.9037	0.077604	22.9143	-0.074005	22.9081	-0.016774	22.9164	0.024343	22.9079	0.058695	22.8973	-0.113354
23.0227	0.019783	23.0279	0.054911	23.0244	0.014557	23.0257	-0.016615	23.0288	-0.046395	23.0326	0.041548	23.0164	0.049675	23.025	-0.033295	23.0245	-0.019449	23.0236	-0.073604	23.0229	-0.029884	23.0291	0.061538	23.0261	0.029938	23.0172	0.075508	23.0269	-0.079036	23.0245	-0.014022	23.0225	-0.163778	23.0185	0.019101	23.0166	0.072155	23.0262	-0.035563	23.0199	-0.018937	23.0284	0.064073	23.0196	0.03432	23.0092	-0.117664
23.1341	0.064122	23.1395	0.058431	23.1368	-0.016452	23.1373	-0.016041	23.1395	-0.030673	23.1446	0.020919	23.1279	0.035593	23.1362	0.013789	23.1363	-0.031577	23.1358	-0.036476	23.1347	-0.044175	23.1411	0.033488	23.1365	0.021094	23.1289	0.062059	23.1385	-0.09753	23.1362	0.00022	23.1337	-0.12799	23.1295	-0.008419	23.1275	0.119276	23.1375	-0.014668	23.1315	-0.03549	23.1398	0.058194	23.1315	0.05238	23.1202	-0.127102
23.2458	0.131375	23.2508	0.046552	23.2481	0.019166	23.2486	-0.013315	23.2514	-0.00066	23.2557	-0.034321	23.2395	0.042021	23.2474	-0.026948	23.2478	-0.022927	23.2477	-0.050606	23.246	-0.02116	23.2525	0.001224	23.2479	0.008595	23.2396	0.026459	23.2493	-0.086799	23.2477	0.020519	23.2451	-0.088309	23.2406	-0.008213	23.2392	0.135717	23.2491	-0.008149	23.2425	-0.057512	23.2521	0.019148	23.2428	0.06741	23.233	-0.108262
23.3575	0.124285	23.3622	0.032279	23.3597	0.048665	23.3597	-0.037584	23.3625	0.002986	23.3667	-0.057363	23.3522	0.026489	23.3593	-0.021145	23.3586	-0.002645	23.3584	-0.090914	23.3574	-0.005174	23.3647	0.029071	23.3608	-0.006459	23.3513	-0.000106	23.3609	-0.057373	23.3587	-0.001667	23.3559	-0.075486	23.3522	0.000893	23.3505	0.126596	23.3608	0.00387	23.3539	-0.039375	23.3636	0.030406	23.3541	0.075558	23.3441	-0.082671
23.469	0.055954	23.4746	0.035399	23.4726	0.029317	23.471	-0.006954	23.474	0.006761	23.4785	-0.012391	23.4637	0.014486	23.4708	-0.01294	23.4706	-0.003417	23.4699	-0.099097	23.4691	-0.021771	23.4767	0.033738	23.4732	-0.006491	23.4636	-0.011682	23.474	-0.040513	23.4712	-0.0262	23.4682	-0.06693	23.4637	0.007197	23.4613	0.131079	23.4723	-0.005859	23.4664	-0.023024	23.4745	0.046512	23.4661	0.153662	23.4555	-0.099949
23.5805	0.02502	23.5859	0.04731	23.5837	0.006895	23.5828	-0.001565	23.5852	0.020727	23.5903	0.036499	23.5753	0.036959	23.5824	-0.069224	23.5821	0.007415	23.5814	-0.090554	23.5803	-0.033428	23.5877	0.049882	23.5837	0.047578	23.575	-0.006376	23.5859	-0.063402	23.5827	-0.032533	23.5802	-0.111736	23.5755	-0.0066	23.5727	0.150556	23.5834	-0.050168	23.5776	-0.03677	23.5856	0.031774	23.5778	0.160791	23.5679	-0.084931
23.6924	0.069625	23.6973	0.05662	23.6945	-0.036277	23.6943	-0.033051	23.6971	0.022125	23.7021	0.003002	23.6878	0.00706	23.6937	-0.082061	23.6933	0.039193	23.6925	-0.046213	23.692	-0.028982	23.699	0.040938	23.6941	0.049545	23.6863	0.007566	23.6977	-0.065309	23.6941	0.011067	23.6915	-0.132979	23.687	0.000526	23.6847	0.177972	23.6947	-0.065132	23.6886	-0.045782	23.697	0.066512	23.6899	0.109853	23.6802	-0.065948
23.8032	0.079346	23.809	0.06093	23.8055	-0.020999	23.8058	-0.015997	23.8099	0.041239	23.8122	0.001037	23.7994	-0.007085	23.8049	-0.059611	23.8053	0.026388	23.8041	-0.050237	23.803	-0.036934	23.8104	0.035726	23.8065	0.041067	23.7977	0.020897	23.8094	-0.016661	23.8058	0.03323	23.8035	-0.140519	23.7982	0.054297	23.7967	0.197928	23.8054	-0.078793	23.8008	-0.022249	23.809	0.085327	23.8011	0.110583	23.7914	-0.069398
23.9124	0.02019	23.9191	0.066642	23.9155	0.020268	23.9165	-0.036487	23.9192	0.081137	23.9213	0.038529	23.9091	0.039951	23.9149	-0.037577	23.9153	-0.013619	23.9145	-0.050489	23.9134	-0.050923	23.9211	0.070661	23.9174	0.077362	23.9087	0.063553	23.9188	0.003944	23.9151	0.013602	23.9131	-0.12119	23.9091	0.038306	23.9064	0.223172	23.9153	-0.096307	23.9111	-0.015226	23.9189	0.053729	23.9111	0.160174	23.9013	-0.074481
24.023	0.056629	24.0288	0.061586	24.0264	-0.005989	24.0267	-0.069477	24.0286	0.08906	24.032	-0.000772	24.0187	0.058963	24.0241	-0.032041	24.0259	-0.040048	24.0247	-0.028734	24.0244	-0.074907	24.0325	0.087557	24.0285	0.028734	24.0194	0.070927	24.0283	-0.020237	24.0252	-0.003083	24.0227	-0.086307	24.0194	0.043101	24.0164	0.236042	24.026	-0.088212	24.0213	-0.019897	24.0288	0.052688	24.0213	0.216804	24.0117	-0.086197
24.1357	0.114172	24.1399	0.051785	24.138	-0.037283	24.1384	-0.063686	24.1396	0.051623	24.1444	-0.013056	24.1303	0.019987	24.1358	-0.015324	24.1385	-0.055446	24.1361	-0.025247	24.1354	-0.066698	24.1436	0.075742	24.1404	-0.023288	24.1308	0.013202	24.1403	0.003422	24.1377	0.003803	24.1341	-0.083247	24.1307	0.075736	24.1287	0.197277	24.1383	-0.103235	24.1325	-0.036827	24.1402	0.023914	24.1316	0.230222	24.1226	-0.088513
24.2481	0.098484	24.2518	0.064864	24.2492	-0.058575	24.2495	-0.074383	24.2512	0.017423	24.2561	0.039197	24.242	-0.01995	24.2488	-0.006104	24.2504	-0.072152	24.2479	-0.003271	24.2477	-0.064094	24.2544	0.053518	24.2514	0.014681	24.2416	0.01023	24.2524	0.019659	24.2495	0.035607	24.2457	-0.068679	24.2423	0.037587	24.2413	0.171913	24.2495	-0.083377	24.2435	-0.045564	24.2518	0.039363	24.2435	0.184491	24.234	-0.101374
24.3587	0.040863	24.3635	0.067372	24.3608	-0.036108	24.3611	-0.125675	24.3632	-0.004731	24.3668	0.068823	24.3538	0.01645	24.3607	-0.031884	24.3617	-0.076329	24.3588	-0.018186	24.3589	-0.043085	24.3659	0.051263	24.3621	0.090085	24.3527	0.034843	24.3632	-0.000642	24.3604	0.047873	24.3574	-0.102616	24.3532	0.011004	24.3517	0.179235	24.3608	-0.044434	24.3546	-0.055397	24.3627	0.095033	24.3544	0.177975	24.3452	-0.123087
24.4686	0.063633	24.4746	0.044332	24.473	-0.009715	24.4738	-0.156727	24.4753	-0.011957	24.4777	0.072912	24.4655	0.043314	24.4715	-0.067659	24.4725	-0.071325	24.47	-0.079662	24.4695	-0.029988	24.4768	0.063886	24.472	0.116661	24.4643	0.002818	24.4746	-0.033328	24.4717	0.060219	24.4698	-0.10785	24.4647	0.064466	24.4623	0.167914	24.4727	-0.075736	24.4667	-0.046303	24.4737	0.053411	24.4662	0.154298	24.4563	-0.125905
24.5804	0.104721	24.5858	0.049263	24.5842	-0.030652	24.5848	-0.150302	24.5874	-0.014324	24.5888	0.073452	24.5761	0.000854	24.5822	-0.077629	24.583	-0.064734	24.582	-0.111504	24.5816	-0.038375	24.5885	0.045701	24.5836	0.040559	24.5752	-0.026542	24.5861	-0.046622	24.5829	0.076787	24.5813	-0.06583	24.5762	0.098846	24.5739	0.171631	24.5834	-0.102071	24.579	-0.036735	24.5861	0.021155	24.5774	0.128185	24.5676	-0.125577
24.692	0.109953	24.6972	0.087224	24.6959	-0.005981	24.696	-0.105674	24.6985	0.003717	24.7007	0.058737	24.687	0.00097	24.6937	-0.081251	24.695	-0.078852	24.6932	-0.071147	24.6936	-0.013623	24.7004	0.049591	24.6958	0.013903	24.6868	-0.028837	24.6969	-0.038531	24.6953	0.078227	24.6921	-0.092896	24.6876	0.065707	24.6851	0.182912	24.6947	-0.067795	24.6901	-0.08779	24.6981	0.021573	24.6882	0.138466	24.6793	-0.097298
24.8037	0.110106	24.8091	0.117591	24.8078	0.026617	24.8077	-0.044349	24.8101	0.055219	24.8135	0.055466	24.799	0.020074	24.8053	-0.057733	24.8075	-0.134265	24.8054	-0.067899	24.8055	-0.025395	24.8113	0.065582	24.8065	0.025496	24.7986	-0.015752	24.8084	-0.026363	24.8077	0.073013	24.8034	-0.159319	24.7996	0.054612	24.7971	0.150199	24.8069	-0.056185	24.8013	-0.091111	24.8091	0.057694	24.8006	0.082291	24.7908	-0.086681
24.9161	0.076416	24.9217	0.083721	24.9193	0.051907	24.9189	-0.016843	24.9217	0.079377	24.925	0.048442	24.9102	0.001382	24.9166	-0.066264	24.9188	-0.107233	24.9177	-0.102801	24.9165	-0.04325	24.923	0.048513	24.9174	0.025165	24.9107	-0.000565	24.9205	-0.007232	24.9186	0.031387	24.9147	-0.190213	24.9106	0.065745	24.9093	0.14848	24.9192	-0.074383	24.9131	-0.064699	24.9208	0.085605	24.9117	0.082165	24.9027	-0.110715
25.0277	0.066551	25.0326	0.06155	25.0315	0.04883	25.0313	0.000148	25.0336	0.079038	25.036	0.009118	25.0216	-0.012283	25.029	-0.088933	25.0301	-0.074345	25.0283	-0.079055	25.0276	-0.041956	25.0354	0.044289	25.0303	0.029544	25.0225	0.026733	25.0322	0.018338	25.0299	0.031439	25.0267	-0.167402	25.0223	0.072851	25.0207	0.177293	25.0305	-0.096611	25.0241	-0.069148	25.033	0.050267	25.0241	0.123469	25.0144	-0.163992
25.1387	0.070877	25.1431	0.079982	25.1425	0.058068	25.1435	-0.011346	25.1452	0.068493	25.1478	0.029161	25.1338	0.005998	25.1413	-0.021628	25.1412	-0.108785	25.1399	-0.090058	25.14	-0.027688	25.1469	0.043122	25.1428	0.014507	25.1337	0.038903	25.144	0.000229	25.1407	0.068891	25.1391	-0.179336	25.1351	0.038769	25.1319	0.18121	25.1415	-0.098673	25.1361	-0.055566	25.1446	0.057232	25.137	0.103988	25.1259	-0.168028
25.2497	0.090604	25.2547	0.063125	25.2536	0.058	25.2551	-0.04216	25.2568	0.025687	25.259	0.071708	25.2448	0.064657	25.2525	-0.030532	25.2525	-0.097759	25.2525	-0.090133	25.2519	0.022773	25.259	0.021938	25.254	0.043937	25.2453	0.031705	25.2545	-0.046644	25.2519	0.078765	25.2507	-0.178075	25.2464	-0.002247	25.2439	0.200562	25.2529	-0.081809	25.2485	-0.049212	25.2563	0.089459	25.2478	0.090609	25.2372	-0.138754
25.361	0.110827	25.3659	0.046577	25.3651	-0.002756	25.3663	-0.076709	25.3691	0.029004	25.3705	0.060959	25.3558	0.029096	25.3638	-0.066942	25.3637	-0.080891	25.3638	-0.05634	25.3628	0.011994	25.3703	0.001161	25.3673	0.063295	25.3565	0.022825	25.3656	-0.063204	25.3633	0.068547	25.3619	-0.147182	25.3568	0.019473	25.3547	0.215523	25.3653	-0.093047	25.3597	-0.047479	25.3676	0.078851	25.3584	0.09644	25.3482	-0.123178
25.4727	0.076639	25.4776	0.038047	25.4762	-0.023744	25.4769	-0.089467	25.4802	0.035209	25.4824	0.036264	25.4674	-0.054742	25.476	-0.084769	25.4751	-0.063192	25.4747	-0.0739	25.4736	-0.042137	25.4811	0.020811	25.4777	0.067124	25.4681	-0.010465	25.4781	-0.070735	25.4751	0.033126	25.473	-0.160096	25.4689	0.078629	25.4657	0.167411	25.4776	-0.120324	25.471	-0.045348	25.4782	0.066933	25.4696	0.066926	25.4607	-0.073434
25.5846	0.037634	25.5901	0.061698	25.5887	-0.021391	25.5873	-0.082626	25.5917	0.038194	25.5941	0.048411	25.579	-0.027827	25.5872	-0.091962	25.5864	-0.078179	25.5867	-0.061847	25.585	-0.012632	25.5921	0.015053	25.5875	0.051151	25.5798	-0.024328	25.5891	-0.058508	25.5868	-0.000833	25.5846	-0.161577	25.581	0.069594	25.5783	0.157113	25.5883	-0.11961	25.5831	-0.059625	25.589	0.121044	25.5808	0.057067	25.573	-0.08197
25.6962	0.0568	25.7012	0.067823	25.7002	-0.010372	25.6986	-0.06727	25.7026	0.051811	25.7053	0.080409	25.6905	0.030549	25.6984	-0.072463	25.6981	-0.075461	25.6981	-0.043243	25.6961	-0.005997	25.7033	0.013366	25.7003	0.035547	25.6913	0.028568	25.7007	-0.025653	25.6982	0.007361	25.696	-0.132339	25.6925	0.088625	25.6887	0.17399	25.6991	-0.102029	25.6947	-0.093363	25.7004	0.146771	25.6929	0.090286	25.6848	-0.11367
25.8073	0.059053	25.8128	0.068754	25.8111	-0.017258	25.8108	-0.036777	25.8132	0.044458	25.8162	0.060723	25.8023	0.066552	25.8094	-0.063831	25.8099	-0.042324	25.8089	-0.093007	25.8072	-0.041314	25.8145	0.049524	25.8116	0.08496	25.8031	0.052253	25.8123	-0.029194	25.8101	0.007619	25.8064	-0.107402	25.8039	0.115464	25.7998	0.173016	25.8103	-0.103327	25.8052	-0.066186	25.8122	0.106152	25.8044	0.111082	25.7961	-0.138443
25.9179	0.022606	25.9245	0.068579	25.9217	-0.054591	25.9219	-0.053932	25.9255	0.035295	25.9276	0.032266	25.9124	0.053344	25.9201	-0.055809	25.9206	-0.065473	25.9196	-0.126425	25.9187	-0.037696	25.9261	0.071525	25.9235	0.103664	25.9138	0.070087	25.9227	-0.048768	25.9213	0.009327	25.9179	-0.116424	25.9147	0.02925	25.9113	0.16861	25.9207	-0.129376	25.916	-0.007189	25.923	0.096104	25.9151	0.117482	25.9057	-0.158703
26.0295	0.014181	26.0354	0.053262	26.0332	-0.030629	26.0332	-0.071336	26.0372	0.039648	26.0391	0.040569	26.0229	0.016712	26.0315	-0.05244	26.0317	-0.053223	26.0307	-0.12935	26.0298	-0.031759	26.0377	0.07562	26.0337	0.124057	26.0258	0.062719	26.0336	-0.025316	26.0328	0.038045	26.0296	-0.099809	26.0253	0.013184	26.0227	0.164546	26.0317	-0.146109	26.0275	-0.004801	26.0346	0.107238	26.0265	0.14409	26.0166	-0.129787
26.1412	0.043331	26.1467	0.056115	26.1452	-0.008479	26.1451	-0.024	26.148	0.028812	26.1512	0.012759	26.136	0.044736	26.1433	-0.027121	26.1429	-0.008616	26.1426	-0.107824	26.141	-0.042474	26.1481	0.031798	26.1444	0.112691	26.1376	0.009277	26.145	-0.02133	26.1441	0.016125	26.1406	-0.052691	26.1369	0.078759	26.1341	0.183636	26.1435	-0.117295	26.1389	-0.005126	26.1469	0.090509	26.1371	0.148302	26.1289	-0.150013
26.2523	0.054209	26.2578	0.064924	26.2555	-0.019843	26.2559	-0.009528	26.2584	0.01597	26.263	-0.022544	26.2476	0.065216	26.2543	-0.01313	26.2552	-0.021994	26.2543	-0.087587	26.2524	-0.103834	26.2595	0.011307	26.2558	0.069135	26.2481	0.015721	26.2571	-0.086584	26.2548	-0.016991	26.2523	-0.090658	26.2484	0.112032	26.2452	0.182813	26.2556	-0.103831	26.25	-0.03554	26.2583	0.103669	26.2483	0.10202	26.2404	-0.163202
26.3644	0.039092	26.3688	0.080768	26.3672	-0.024813	26.3669	-0.034791	26.3709	0.040145	26.374	-0.000318	26.3587	0.037028	26.3657	-0.032311	26.367	-0.065932	26.3651	-0.080912	26.3635	-0.125468	26.3709	0.074981	26.3674	0.094199	26.3597	0.044543	26.3683	-0.120675	26.3659	0.028812	26.3641	-0.103751	26.3594	0.098588	26.357	0.193241	26.3676	-0.095226	26.3613	-0.070594	26.3688	0.10907	26.3602	0.067683	26.3513	-0.107285
26.4758	0.028646	26.4807	0.08109	26.4791	-0.014617	26.4781	-0.024839	26.4825	0.072975	26.4854	0.027973	26.4703	0.041459	26.4777	-0.027472	26.4779	-0.093894	26.476	-0.087444	26.4749	-0.120556	26.4821	0.101524	26.4794	0.071914	26.4706	0.035969	26.4793	-0.066256	26.4778	0.062699	26.4752	-0.077555	26.4707	0.105403	26.4681	0.192254	26.4784	-0.060993	26.4725	-0.084657	26.4796	0.087795	26.4724	0.090253	26.462	-0.116203
26.5864	-0.027432	26.5919	0.09161	26.5901	0.001597	26.589	-0.064319	26.5927	0.088032	26.5968	0.016704	26.5819	0.0538	26.5885	-0.067569	26.5893	-0.100776	26.5877	-0.101464	26.5876	-0.115426	26.5948	0.0536	26.59	0.030796	26.5819	0.038322	26.5908	-0.074798	26.5899	0.02641	26.5867	-0.102547	26.583	0.1105	26.5797	0.178069	26.5889	-0.069759	26.5849	-0.101209	26.5911	0.053617	26.5848	0.120319	26.5731	-0.141842
26.6977	-0.030374	26.7031	0.08851	26.7015	-0.014487	26.7002	-0.068564	26.7037	0.074341	26.7085	-0.029973	26.6935	0.004188	26.6999	-0.104811	26.7006	-0.129014	26.6993	-0.094378	26.7	-0.062645	26.7071	0.006016	26.702	0.085486	26.6939	0.056889	26.7016	-0.081372	26.7012	0.009365	26.698	-0.167869	26.6948	0.05922	26.6916	0.170703	26.7006	-0.086427	26.697	-0.129769	26.7034	0.022308	26.6959	0.098182	26.6848	-0.107746
26.8097	0.05147	26.8148	0.046021	26.8129	-0.040523	26.8123	-0.062054	26.8146	0.073034	26.8195	-0.029413	26.8046	0.0107	26.8118	-0.125405	26.8122	-0.136892	26.8107	-0.113586	26.8113	-0.051742	26.8178	-0.007932	26.8123	0.167851	26.8056	0.056257	26.8134	-0.046413	26.8123	-0.024087	26.8091	-0.193572	26.806	0.020883	26.8036	0.176392	26.8125	-0.10653	26.8074	-0.141986	26.8153	0.015934	26.8073	0.087765	26.7953	-0.093051
26.9218	0.053608	26.9259	0.018601	26.9243	-0.023815	26.9241	-0.083549	26.9271	0.074728	26.9312	-0.012891	26.9161	0.038157	26.9232	-0.136798	26.9237	-0.106078	26.923	-0.118673	26.9221	-0.073301	26.929	-0.035618	26.9227	0.188629	26.9173	0.035994	26.9253	-0.060169	26.9233	-0.033128	26.9213	-0.142023	26.918	-0.025109	26.9156	0.183834	26.924	-0.078356	26.9185	-0.127004	26.9265	0.015714	26.9188	0.102698	26.9071	-0.122325
27.0339	0.037995	27.038	0.024504	27.0359	-0.044132	27.0359	-0.082956	27.0387	0.073708	27.0434	-0.017694	27.0282	0.023628	27.0352	-0.101795	27.036	-0.116195	27.0346	-0.121125	27.0327	-0.058998	27.0415	-0.028327	27.0375	0.148282	27.0284	0.023928	27.0373	-0.039796	27.0351	-0.002164	27.0328	-0.121309	27.0293	-0.037406	27.027	0.144868	27.0354	-0.04494	27.03	-0.076301	27.0376	0.040884	27.0301	0.105116	27.02	-0.122478
27.1457	0.035191	27.1503	0.030174	27.1471	-0.083585	27.1478	-0.158237	27.1503	0.079239	27.1549	-0.013759	27.1393	0.0012	27.1468	-0.041548	27.1471	-0.096709	27.1459	-0.12788	27.1442	-0.047952	27.1533	0.012084	27.1502	0.145784	27.1388	-5.6e-05	27.1493	-0.061938	27.1462	-0.037948	27.143	-0.146526	27.1401	0.006333	27.138	0.150251	27.1474	-0.093394	27.1419	-0.016932	27.1487	0.048839	27.1415	0.068601	27.1316	-0.125703
27.2571	0.049178	27.2621	0.03798	27.2592	-0.055178	27.2588	-0.16844	27.2629	0.109704	27.2665	0.009894	27.2505	-0.030649	27.2579	-0.014801	27.2583	-0.063885	27.2575	-0.099557	27.2556	-0.055222	27.2638	0.032495	27.2591	0.183149	27.2511	-0.040347	27.2606	-0.090856	27.2573	-0.056286	27.2548	-0.156546	27.2516	0.026203	27.2494	0.18476	27.259	-0.070982	27.2535	-0.042758	27.2605	0.052138	27.2531	0.033517	27.2425	-0.127927
27.3677	0.095159	27.3732	0.060222	27.3722	-0.014709	27.3702	-0.099903	27.3737	0.129682	27.3785	0.019904	27.3617	-0.03915	27.3696	-0.064342	27.3698	-0.048003	27.368	-0.085727	27.3671	-0.076094	27.3752	0.030944	27.3719	0.166355	27.3637	-0.00737	27.3715	-0.102021	27.3692	-0.020936	27.3671	-0.178123	27.3632	0.00455	27.3604	0.192781	27.3706	-0.06785	27.3643	-0.097814	27.3724	0.046162	27.365	0.056104	27.3541	-0.07974
27.4794	0.100715	27.4837	0.07198	27.4831	-0.002519	27.4816	-0.055839	27.4842	0.109351	27.4902	0.010785	27.4728	-0.062193	27.4821	-0.087411	27.4809	-0.044978	27.4796	-0.084406	27.4787	-0.097109	27.4865	-0.009057	27.4848	0.145092	27.4746	0.052574	27.4831	-0.130287	27.481	-0.006271	27.4779	-0.165269	27.4746	-0.028231	27.4715	0.185579	27.4824	-0.11031	27.4765	-0.077084	27.4838	0.028248	27.4761	0.088375	27.4657	-0.086058
27.5908	0.083615	27.5945	0.07126	27.594	-0.048051	27.5923	-0.034741	27.5958	0.086655	27.6009	-0.00301	27.5843	-0.085626	27.5938	-0.085891	27.5929	-0.096499	27.5918	-0.065566	27.5901	-0.093016	27.598	-0.045448	27.5938	0.123559	27.5853	-0.002334	27.5951	-0.10292	27.5924	-0.002115	27.5888	-0.132816	27.5866	-0.001443	27.5839	0.143268	27.5927	-0.103442	27.589	-0.042353	27.5956	0.033667	27.5873	0.119539	27.5766	-0.116943
27.7014	0.060602	27.7062	0.051161	27.7049	-0.077868	27.7043	-0.018979	27.7073	0.085106	27.7122	-0.009366	27.6953	-0.071112	27.7043	-0.08924	27.7041	-0.116574	27.7031	-0.085032	27.7014	-0.084877	27.7095	-0.023167	27.7044	0.117252	27.6961	-0.032492	27.7061	-0.080579	27.7036	-0.021078	27.7005	-0.141626	27.6981	0.045942	27.6951	0.080395	27.7034	-0.089416	27.7006	-0.058486	27.707	0.012025	27.6981	0.142155	27.688	-0.126932
27.8135	0.053007	27.8187	0.039235	27.8167	-0.041596	27.8161	-0.023411	27.8181	0.080056	27.8229	-0.013704	27.8073	-0.056581	27.8158	-0.056145	27.8147	-0.075667	27.8137	-0.118985	27.8121	-0.109399	27.8201	0.026204	27.8158	0.140088	27.8078	0.01001	27.8175	-0.090116	27.8155	-0.037336	27.8118	-0.179526	27.8087	0.067758	27.8061	0.079491	27.8153	-0.075654	27.8119	-0.027797	27.818	-0.004812	27.8084	0.138843	27.7988	-0.14303
27.9239	0.014927	27.9295	0.051039	27.9278	-0.025354	27.9259	-0.048497	27.9293	0.082802	27.9333	-0.022193	27.9179	-0.042744	27.9272	-0.01498	27.9256	-0.080262	27.9244	-0.081048	27.9228	-0.098383	27.9306	0.025434	27.9255	0.157993	27.9187	-0.01021	27.928	-0.116906	27.9259	-0.003618	27.9228	-0.197424	27.9194	0.05269	27.9177	0.131348	27.9261	-0.028023	27.922	-0.006754	27.9284	-0.020892	27.9199	0.132493	27.9083	-0.152408
28.0339	-0.026539	28.039	0.04056	28.0377	-0.03754	28.0366	-0.057603	28.0401	0.085688	28.044	-0.014918	28.0279	-0.004696	28.0372	-0.030935	28.0368	-0.109087	28.0349	-0.058451	28.0334	-0.092922	28.0409	-0.022634	28.0361	0.135879	28.0283	-0.034061	28.0384	-0.098815	28.0363	0.014501	28.0339	-0.148151	28.0301	0.012384	28.0284	0.123997	28.0367	-0.036358	28.0318	-0.03036	28.0384	-0.000568	28.0318	0.111059	28.0186	-0.172386
28.1447	-0.004993	28.1507	0.024568	28.1491	-0.066542	28.1478	-0.078288	28.1507	0.055711	28.1552	0.001683	28.1394	-0.003179	28.1482	-0.07338	28.1481	-0.15574	28.1462	-0.095529	28.1443	-0.105802	28.1513	-0.000164	28.1476	0.094593	28.1399	-0.043074	28.1509	-0.046572	28.1478	0.025349	28.1445	-0.130135	28.1406	-0.019627	28.1391	0.070332	28.1474	-0.094047	28.1429	-0.039047	28.1502	0.054687	28.1421	0.0764	28.1302	-0.182757
28.2565	0.014576	28.2615	0.027072	28.2604	-0.071144	28.2581	-0.127246	28.2616	0.024822	28.2665	0.021304	28.2507	-0.007016	28.2596	-0.100724	28.2594	-0.207675	28.2579	-0.100098	28.2556	-0.078489	28.264	0.015545	28.2589	0.08713	28.2523	-0.052601	28.2626	-0.069238	28.2589	0.020996	28.2552	-0.126469	28.2516	-0.050697	28.2504	0.049297	28.2591	-0.087644	28.2547	-0.078892	28.2605	0.047089	28.2523	0.081384	28.2414	-0.196507
28.3688	0.00196	28.3717	0.020015	28.3708	-0.064812	28.3698	-0.132291	28.3736	-0.001128	28.3776	0.01351	28.3621	-0.012257	28.3704	-0.084768	28.3702	-0.161177	28.3685	-0.107957	28.3675	-0.098009	28.3767	-0.005511	28.3696	0.069125	28.3633	-0.080396	28.3732	-0.095417	28.3702	-0.019588	28.3664	-0.12625	28.3631	-0.003915	28.3613	0.086969	28.3709	-0.051152	28.3656	-0.088838	28.3717	0.002026	28.3648	0.08955	28.3527	-0.189704
28.4799	-0.006144	28.4838	-0.007162	28.4816	-0.067426	28.4818	-0.096817	28.485	0.020508	28.4882	-0.00832	28.4729	-0.043363	28.481	-0.063387	28.4809	-0.115411	28.4793	-0.135057	28.4789	-0.121396	28.4876	-0.014818	28.4822	0.071903	28.4743	-0.057721	28.4843	-0.101101	28.4813	-0.004995	28.4773	-0.166904	28.4744	0.027944	28.4718	0.10032	28.4816	-0.06959	28.4762	-0.088834	28.4839	-0.027502	28.477	0.132052	28.4642	-0.20315
28.5912	-0.018336	28.5959	-0.012889	28.5936	-0.043072	28.5932	-0.086991	28.5954	0.06436	28.5995	-0.021776	28.5839	-0.051224	28.5925	-0.064799	28.5927	-0.104599	28.591	-0.127524	28.5906	-0.151797	28.5985	-0.016274	28.596	0.047163	28.5856	-0.035024	28.5951	-0.086806	28.5924	0.02176	28.5892	-0.183404	28.5863	-0.010592	28.5839	0.071696	28.592	-0.109458	28.5875	-0.116838	28.5946	-0.04014	28.5875	0.198339	28.5752	-0.206735
28.7023	-0.061812	28.7068	-0.005324	28.7058	-0.027715	28.7049	-0.091536	28.7069	0.08124	28.7124	-0.010781	28.6959	-0.039149	28.7052	-0.077465	28.7041	-0.106556	28.703	-0.119925	28.7022	-0.143673	28.7099	0.002158	28.7068	0.03193	28.6973	-0.011087	28.7064	-0.081494	28.7043	0.003333	28.7014	-0.144596	28.698	-0.034511	28.696	0.090884	28.703	-0.084137	28.7	-0.075597	28.7064	-0.012733	28.698	0.175397	28.6869	-0.162459
28.814	-0.038973	28.8183	-0.010284	28.8173	-0.037191	28.8167	-0.119197	28.8183	0.045801	28.8243	0.014402	28.8072	-0.03342	28.8161	-0.101923	28.8154	-0.107567	28.8145	-0.102142	28.8143	-0.057064	28.8215	-0.005601	28.8164	0.010735	28.8086	-0.005626	28.8193	-0.084544	28.8154	-0.0144	28.812	-0.139262	28.8086	-0.007845	28.8074	0.118832	28.8153	-0.055431	28.8119	-0.052549	28.8181	0.04657	28.8096	0.109763	28.7997	-0.154096
28.9258	0.010868	28.9293	-0.037517	28.9287	-0.045892	28.9284	-0.119003	28.9303	0.05919	28.9354	0.034315	28.9184	-0.06438	28.9267	-0.12154	28.9267	-0.103193	28.9262	-0.095802	28.9258	-0.028476	28.9326	0.002891	28.9272	0.012818	28.9202	-0.033936	28.9309	-0.084496	28.9266	0.008681	28.9238	-0.149848	28.9199	0.036358	28.9195	0.124849	28.9275	-0.074534	28.9234	-0.034158	28.9287	0.089957	28.9217	0.149285	28.9116	-0.126462
29.0371	-0.03046	29.0407	-0.032215	29.0398	-0.048188	29.0393	-0.103505	29.0419	0.087251	29.0475	0.027238	29.0303	-0.04774	29.0387	-0.125298	29.0379	-0.096013	29.0375	-0.098201	29.0365	-0.057534	29.0443	0.021257	29.0389	0.031874	29.0321	-0.033316	29.0422	-0.104799	29.0391	0.046403	29.0357	-0.138814	29.0316	0.036663	29.0307	0.147148	29.0399	-0.141018	29.036	-0.046234	29.0405	0.066057	29.0334	0.157817	29.023	-0.119514
29.1485	-0.054896	29.1525	-0.009582	29.1511	-0.081245	29.1505	-0.100714	29.1529	0.057734	29.1589	0.018725	29.1418	-0.020483	29.1503	-0.139369	29.1495	-0.079079	29.1499	-0.084605	29.1483	-0.063543	29.1557	0.016464	29.1508	-0.007917	29.1429	-0.072318	29.1537	-0.092367	29.1508	0.019701	29.147	-0.141023	29.1427	0.024689	29.1417	0.149376	29.1514	-0.170503	29.1467	-0.068228	29.1527	0.016757	29.1459	0.077506	29.1341	-0.154772
29.2599	-0.015932	29.2647	-0.037489	29.2626	-0.124057	29.262	-0.090317	29.2644	0.04057	29.2699	0.012639	29.2536	-0.037835	29.2616	-0.161809	29.2614	-0.107128	29.2616	-0.10253	29.26	-0.060506	29.2662	-0.002936	29.2618	0.05385	29.2537	-0.064565	29.264	-0.059034	29.2621	-0.01041	29.2588	-0.128604	29.2543	0.013034	29.2527	0.127507	29.2627	-0.120245	29.258	-0.058533	29.2638	0.00332	29.2578	0.055589	29.2447	-0.18162
29.3713	0.004369	29.3766	-0.042298	29.3734	-0.120074	29.3728	-0.07914	29.3763	0.030203	29.3814	-0.008877	29.3653	-0.039748	29.373	-0.181266	29.3729	-0.116969	29.372	-0.160595	29.3711	-0.017473	29.3781	-0.004855	29.3735	0.068149	29.3652	-0.015422	29.3759	-0.06925	29.373	-0.00809	29.3709	-0.143467	29.3661	-0.027521	29.3646	0.162422	29.3742	-0.06881	29.37	-0.085441	29.3753	0.011282	29.3679	0.073062	29.3563	-0.178121
29.4825	0.010725	29.4874	-0.047706	29.4848	-0.076381	29.4844	-0.078927	29.4879	0.006572	29.4935	0.002017	29.476	-0.045672	29.484	-0.158698	29.483	-0.08741	29.4828	-0.171438	29.482	-0.035841	29.4891	-0.008153	29.4852	0.038679	29.4769	-0.02065	29.488	-0.085827	29.4838	-0.009592	29.4817	-0.174151	29.478	-0.075552	29.4762	0.211129	29.4846	-0.032137	29.4807	-0.094729	29.4866	0.048577	29.4781	0.094057	29.4675	-0.17376
29.5935	0.019513	29.5993	-0.074858	29.5963	-0.044074	29.5962	-0.107802	29.5994	0.006146	29.6054	0.013145	29.5866	-0.032201	29.595	-0.160482	29.5941	-0.072509	29.594	-0.176428	29.5937	-0.123291	29.5996	-0.019319	29.5962	0.053041	29.5883	-0.056703	29.5981	-0.099408	29.5955	0.014489	29.5921	-0.160436	29.5895	-0.056953	29.5866	0.165923	29.5953	-0.038457	29.5917	-0.138309	29.5975	0.046574	29.5894	0.068062	29.5785	-0.180037
29.7049	-0.015819	29.7108	-0.072611	29.7071	-0.031775	29.7074	-0.122612	29.7106	0.031869	29.7166	-0.003736	29.6982	-0.02284	29.7061	-0.142327	29.7059	-0.055645	29.7059	-0.17855	29.7056	-0.136567	29.7117	-0.003625	29.7074	0.068424	29.7002	-0.053862	29.7088	-0.126556	29.7074	-0.011412	29.7033	-0.150165	29.7009	-0.022654	29.6981	0.110528	29.7072	-0.117186	29.7029	-0.132304	29.7091	-0.003127	29.7007	0.058911	29.6904	-0.193992
29.8162	-0.020213	29.8221	-0.064604	29.8191	-0.072477	29.8185	-0.074226	29.8212	0.033032	29.8274	0.000367	29.8097	-0.043319	29.8174	-0.077501	29.8177	-0.095983	29.8166	-0.160527	29.8165	-0.105881	29.8238	0.007949	29.8182	0.057563	29.8117	-0.042493	29.8198	-0.111281	29.8191	-0.031867	29.8151	-0.158053	29.8127	-0.005619	29.8095	0.120636	29.8185	-0.157148	29.8143	-0.068682	29.8204	-0.012852	29.813	0.04692	29.8018	-0.185339
29.9274	0.006713	29.9325	-0.044321	29.9308	-0.116279	29.9284	-0.081876	29.9315	0.009502	29.9379	0.014096	29.9205	-0.059046	29.9284	-0.087273	29.9293	-0.177243	29.927	-0.144976	29.9273	-0.057633	29.9348	-0.000601	29.9301	0.024041	29.923	-0.063539	29.9307	-0.096879	29.9304	-0.02017	29.9264	-0.15164	29.9232	0.002679	29.9208	0.12191	29.9298	-0.138307	29.9252	-0.048891	29.9315	0.020723	29.9247	0.04684	29.913	-0.158685
30.0387	-0.02607	30.0429	-0.037613	30.041	-0.133391	30.0389	-0.123763	30.043	-0.002773	30.0493	-0.050225	30.0314	-0.06059	30.04	-0.080347	30.0403	-0.164707	30.0383	-0.109193	30.0378	-0.071272	30.0456	-0.01381	30.0408	-7.3e-05	30.0339	-0.068636	30.0431	-0.084407	30.0414	-0.03714	30.037	-0.174669	30.0338	0.010768	30.0315	0.111366	30.0407	-0.114345	30.0367	-0.060652	30.0427	0.042582	30.0345	0.087334	30.024	-0.18554
30.1485	-0.072633	30.1543	-0.024243	30.1516	-0.118183	30.1499	-0.127602	30.1545	0.00775	30.1598	-0.097518	30.1435	-0.046906	30.1527	-0.078857	30.1508	-0.186834	30.1502	-0.103101	30.1481	-0.1317	30.1576	-0.018043	30.1517	-0.038643	30.1445	-0.05946	30.154	-0.067686	30.1515	-0.030162	30.1477	-0.1792	30.145	0.012522	30.1417	0.136888	30.1512	-0.138557	30.1488	-0.065631	30.1537	0.044491	30.1456	0.101556	30.134	-0.22136
30.2597	-0.040591	30.2655	0.011888	30.2631	-0.088061	30.2614	-0.146919	30.2657	0.046622	30.2696	-0.06713	30.2552	-0.026721	30.2635	-0.115663	30.2623	-0.249583	30.2613	-0.104982	30.2594	-0.147559	30.269	-0.009795	30.2636	-0.009389	30.2558	-0.037883	30.2642	-0.077826	30.262	-0.018477	30.2586	-0.194461	30.2557	0.047405	30.2528	0.16137	30.2624	-0.156083	30.2593	-0.064897	30.2649	0.003968	30.2578	0.082749	30.2454	-0.223643
30.3718	-0.034451	30.3764	0.009747	30.375	-0.099934	30.3731	-0.094033	30.3766	0.043054	30.3816	-0.026277	30.3664	-0.021146	30.374	-0.118134	30.3742	-0.232158	30.372	-0.104335	30.3704	-0.133026	30.3795	-0.028441	30.3744	0.041556	30.3668	-0.005977	30.3763	-0.09267	30.3738	-0.003667	30.3696	-0.249731	30.3666	0.054601	30.364	0.139288	30.3742	-0.115189	30.37	-0.079303	30.3771	-0.02056	30.369	0.109651	30.3571	-0.203227
30.4832	-0.027871	30.488	-0.002836	30.4857	-0.117799	30.4841	-0.050213	30.488	-0.001988	30.4937	0.014691	30.4772	-0.032746	30.4861	-0.103539	30.4848	-0.154839	30.4833	-0.099189	30.4818	-0.138539	30.4905	-0.067776	30.4853	0.00704	30.4778	0.004561	30.4882	-0.088858	30.4854	0.030527	30.4812	-0.272607	30.478	-0.011055	30.4761	0.114275	30.4855	-0.074225	30.4812	-0.081265	30.4887	0.010753	30.4802	0.120467	30.468	-0.153594
30.5941	-0.010384	30.5996	-0.007994	30.5968	-0.07876	30.595	-0.084143	30.6003	0.012146	30.6048	0.014435	30.5878	-0.060837	30.598	-0.131836	30.5956	-0.144155	30.5953	-0.096966	30.5933	-0.135956	30.6017	-0.037134	30.5966	-0.029224	30.5884	-0.030752	30.5998	-0.097808	30.5969	-0.000769	30.5941	-0.244726	30.5894	-0.029541	30.5877	0.107666	30.5961	-0.090184	30.5919	-0.090368	30.5996	-0.013535	30.5914	0.046692	30.5798	-0.135366
30.7055	-0.019966	30.7104	-0.016686	30.7088	-0.060624	30.7061	-0.092678	30.7105	0.029001	30.7168	-0.028277	30.6991	-0.065722	30.7096	-0.121335	30.707	-0.219452	30.7065	-0.130599	30.7052	-0.120846	30.714	0.016197	30.708	-0.021764	30.6997	-0.050139	30.7116	-0.115916	30.7081	-0.03834	30.7057	-0.178019	30.7012	0.036609	30.698	0.091131	30.7073	-0.113971	30.7034	-0.090574	30.7109	-0.052357	30.7022	0.017733	30.6916	-0.136497
30.8169	-0.009043	30.822	-0.008158	30.8197	-0.124408	30.8192	-0.112453	30.8211	0.052332	30.8285	-0.032814	30.8108	-0.043069	30.8201	-0.082378	30.8187	-0.245786	30.8178	-0.139527	30.8169	-0.1306	30.8258	0.00195	30.8195	-0.031108	30.8126	-0.050665	30.8229	-0.118703	30.8191	-0.020918	30.8167	-0.180265	30.813	0.093963	30.8093	0.112841	30.8191	-0.117771	30.8145	-0.087057	30.8214	-0.031618	30.8131	0.014228	30.8026	-0.159191
30.9278	0.028393	30.9337	-0.040406	30.9313	-0.11719	30.9312	-0.159967	30.9334	0.050672	30.9387	-0.030142	30.9223	-0.02391	30.9309	-0.125485	30.9305	-0.20566	30.929	-0.12359	30.9272	-0.14182	30.9362	-0.03684	30.931	-0.035899	30.9238	-0.027469	30.9332	-0.116111	30.9296	-0.01829	30.9281	-0.20013	30.9241	0.070539	30.9206	0.1364	30.9305	-0.13028	30.926	-0.105778	30.9324	-0.037541	30.9243	0.029195	30.9131	-0.212312
31.0391	0.027547	31.0449	-0.093001	31.0432	-0.106412	31.0423	-0.166651	31.0455	0.042699	31.0499	-0.050063	31.0345	-0.043119	31.0417	-0.157752	31.0426	-0.154719	31.0409	-0.137547	31.0386	-0.147132	31.0471	-0.053145	31.0427	-0.038439	31.0345	0.008161	31.044	-0.12466	31.0409	-0.002522	31.0393	-0.186462	31.0358	0.020254	31.0322	0.08406	31.0423	-0.141467	31.038	-0.113787	31.0446	-0.021976	31.0363	0.050753	31.0245	-0.25588
31.1499	-0.014691	31.1566	-0.060971	31.1542	-0.112196	31.1538	-0.176116	31.1568	0.054448	31.1618	-0.015786	31.1461	-0.091345	31.1526	-0.160655	31.1542	-0.161644	31.1528	-0.175245	31.1507	-0.110659	31.1583	-0.033947	31.1546	-0.02992	31.1472	-0.018461	31.1561	-0.104833	31.1532	-0.025604	31.1503	-0.144136	31.1476	-0.013367	31.1444	0.088058	31.1546	-0.128171	31.1488	-0.093329	31.1551	-0.0087	31.1483	0.077648	31.136	-0.289781
31.2624	-0.025521	31.268	-0.006765	31.2655	-0.068727	31.2649	-0.160952	31.2675	0.043344	31.2736	-0.005701	31.2566	-0.070262	31.2648	-0.142191	31.2659	-0.219905	31.2637	-0.168362	31.2629	-0.099879	31.27	-0.034118	31.2677	0.007815	31.2592	-0.033635	31.2677	-0.128508	31.2648	-0.049621	31.2612	-0.134769	31.2581	-0.063562	31.2565	0.112752	31.266	-0.101049	31.2607	-0.083633	31.2661	-0.055023	31.2606	0.048718	31.2474	-0.301734
31.3748	-0.037881	31.38	-0.008457	31.3773	-0.073001	31.3772	-0.129671	31.3794	0.045319	31.386	-0.075902	31.3683	-0.012253	31.3769	-0.141614	31.3772	-0.262665	31.3757	-0.153534	31.3747	-0.134183	31.3823	-0.056921	31.3794	0.012817	31.3709	-0.02327	31.3788	-0.174528	31.3763	-0.047565	31.3736	-0.186756	31.369	-0.086059	31.3674	0.083088	31.3777	-0.096788	31.3726	-0.089269	31.3791	-0.059964	31.3723	0.025275	31.3592	-0.301705
31.4861	-0.022057	31.4911	-0.00735	31.4885	-0.074245	31.4891	-0.086821	31.4907	0.080551	31.4968	-0.102576	31.4804	-0.013477	31.4883	-0.174371	31.4881	-0.226804	31.4868	-0.150544	31.4857	-0.137127	31.4946	-0.059365	31.489	-0.019489	31.4812	-0.045951	31.4895	-0.137702	31.4883	-0.077774	31.4858	-0.192648	31.4822	-0.074964	31.4783	0.081832	31.4885	-0.07456	31.4837	-0.085399	31.4911	-0.035076	31.482	0.076247	31.4713	-0.243524
31.5974	-0.019924	31.6022	-0.004229	31.5994	-0.055413	31.6004	-0.067333	31.6022	0.074723	31.6076	-0.063369	31.5917	-0.071033	31.6002	-0.171532	31.5997	-0.185319	31.5978	-0.138389	31.5969	-0.146323	31.6058	-0.041315	31.5986	-0.044861	31.5918	-0.075829	31.6007	-0.123781	31.6003	-0.06961	31.5967	-0.19725	31.5934	-0.065297	31.5901	0.063625	31.5996	-0.087368	31.5957	-0.089256	31.6017	-0.028382	31.5928	0.104487	31.5831	-0.209413
31.7082	-0.043912	31.7136	-0.023434	31.7111	-0.046791	31.711	-0.104109	31.7135	0.082991	31.7191	-0.086292	31.7029	-0.109948	31.7122	-0.157217	31.7107	-0.192536	31.7098	-0.144636	31.7084	-0.166556	31.7168	-0.056798	31.7111	-0.076542	31.7049	-0.078958	31.7128	-0.139538	31.7109	-0.040105	31.7075	-0.239727	31.7043	-0.011893	31.7017	0.043771	31.7116	-0.094658	31.7072	-0.10724	31.7127	-0.051662	31.7044	0.113194	31.6944	-0.258497
31.8192	-0.067704	31.8254	-0.01301	31.8231	-0.073199	31.8214	-0.111758	31.8245	0.098759	31.8308	-0.108957	31.8141	-0.112311	31.8235	-0.128695	31.8214	-0.185154	31.8216	-0.15662	31.8197	-0.16519	31.8282	-0.074189	31.8233	-0.066339	31.8161	-0.064481	31.8244	-0.163287	31.8215	-0.057529	31.8184	-0.240261	31.8159	-0.00382	31.8129	0.024747	31.8228	-0.089925	31.8183	-0.114633	31.8249	-0.073751	31.8155	0.106764	31.8056	-0.273069
31.9304	-0.066876	31.9365	0.02184	31.9336	-0.119403	31.9319	-0.112505	31.9352	0.006486	31.9409	-0.086732	31.924	-0.126581	31.9336	-0.144587	31.9317	-0.165105	31.9323	-0.16371	31.9301	-0.156485	31.9382	-0.053072	31.9322	-0.058087	31.926	-0.044996	31.9347	-0.137404	31.9323	-0.067032	31.9293	-0.217819	31.926	-0.055333	31.9229	0.037677	31.9328	-0.132757	31.9284	-0.111869	31.9356	-0.011874	31.9261	0.101413	31.9159	-0.252244
32.0391	-0.068856	32.0446	0.009914	32.0419	-0.131866	32.0418	-0.105784	32.043	0.002849	32.0493	-0.067612	32.0318	-0.064386	32.0416	-0.14672	32.0398	-0.181114	32.0399	-0.174187	32.0384	-0.15209	32.0462	-0.029353	32.0405	-0.074016	32.035	-0.067434	32.0435	-0.068451	32.0404	-0.01549	32.0392	-0.204366	32.0346	-0.046037	32.0314	0.079868	32.0408	-0.121282	32.0371	-0.085786	32.0434	-0.012599	32.035	0.06941	32.0245	-0.252489
32.1477	-0.067108	32.1537	-0.001409	32.1511	-0.101603	32.151	-0.097204	32.1521	0.094551	32.1594	-0.033401	32.1412	-0.025105	32.1509	-0.097743	32.1493	-0.206957	32.1489	-0.132004	32.1471	-0.16859	32.1561	-0.037399	32.1501	-0.050773	32.1443	-0.122289	32.1531	-0.084826	32.1496	0.000887	32.1482	-0.224483	32.144	0.003658	32.1416	0.122232	32.1506	-0.093625	32.1475	-0.082344	32.1529	-0.054535	32.1444	0.060506	32.1338	-0.218875
32.2592	-0.05091	32.2649	-0.025111	32.2626	-0.077376	32.2614	-0.091736	32.2643	0.077537	32.2705	-0.069628	32.2536	-0.079745	32.2621	-0.120206	32.261	-0.186956	32.2609	-0.084993	32.2582	-0.178265	32.2679	-0.073958	32.262	-0.079475	32.2555	-0.118999	32.2646	-0.140396	32.2615	-0.036931	32.2583	-0.237257	32.2553	0.023055	32.2531	0.163932	32.2624	-0.078692	32.2585	-0.115457	32.2651	-0.029262	32.2563	0.056104	32.2453	-0.18349
32.3705	-0.012363	32.3756	-0.048231	32.3736	-0.067377	32.3733	-0.105345	32.3759	0.000358	32.3816	-0.089183	32.3654	-0.076521	32.3727	-0.148478	32.3722	-0.179276	32.3721	-0.081866	32.37	-0.179938	32.3791	-0.084901	32.3744	-0.13354	32.3667	-0.056343	32.3761	-0.121976	32.3727	-0.036059	32.3696	-0.222504	32.3669	-0.008213	32.3642	0.154205	32.3746	-0.027877	32.3687	-0.072392	32.3765	-0.023587	32.3686	0.062613	32.357	-0.203791
32.4814	-0.01524	32.4867	-0.0173	32.4846	-0.068712	32.4842	-0.156705	32.4867	-0.015816	32.4929	-0.037241	32.4761	-0.036427	32.484	-0.128273	32.4839	-0.176007	32.4827	-0.114101	32.4818	-0.171228	32.4893	-0.056989	32.4854	-0.11653	32.4778	-0.050444	32.4869	-0.090524	32.4837	-0.034244	32.4811	-0.238951	32.4777	-0.039159	32.4752	0.130351	32.4864	-0.044019	32.4786	-0.058557	32.4867	-0.035489	32.4793	0.094134	32.4682	-0.229078
32.5927	-0.066823	32.598	-0.029794	32.5969	-0.079014	32.5954	-0.170939	32.5985	0.026192	32.6043	-0.025224	32.5867	-0.010198	32.596	-0.134184	32.5949	-0.161844	32.5931	-0.166391	32.593	-0.188094	32.6005	-0.048922	32.5953	-0.067121	32.5885	-0.077115	32.5973	-0.100993	32.595	-0.03823	32.5927	-0.274259	32.5882	-0.023222	32.5868	0.088088	32.5974	-0.101287	32.5901	-0.09476	32.5978	-0.073647	32.5904	0.025005	32.5786	-0.196106
32.7039	-0.083739	32.7093	-0.068642	32.708	-0.086194	32.7066	-0.16655	32.7104	0.037879	32.7154	-0.053879	32.6984	-0.053271	32.7072	-0.195414	32.7059	-0.142076	32.704	-0.125719	32.7043	-0.207379	32.7127	-0.069045	32.7069	-0.024175	32.7002	-0.122802	32.7087	-0.151787	32.7067	-0.035451	32.7041	-0.28358	32.6994	0.006498	32.6979	0.064927	32.7079	-0.125051	32.7021	-0.063435	32.7106	-0.057255	32.7023	0.020634	32.6898	-0.199515
32.8156	-0.053575	32.8205	-0.061125	32.8184	-0.10642	32.8183	-0.14142	32.8213	0.040673	32.8266	-0.040443	32.8095	-0.085093	32.8182	-0.210183	32.817	-0.166763	32.8162	-0.106045	32.8151	-0.140029	32.8233	-0.042155	32.8189	0.017122	32.8129	-0.156661	32.8204	-0.196185	32.8178	-0.065178	32.8141	-0.260226	32.8108	0.016248	32.8084	0.086951	32.819	-0.130348	32.8128	-0.040337	32.8218	-0.005845	32.8128	0.080333	32.8012	-0.251513
32.9272	-0.012507	32.9324	-0.024068	32.9304	-0.104548	32.9295	-0.074951	32.9321	0.014421	32.9379	-0.004802	32.9205	-0.052989	32.9293	-0.145003	32.9286	-0.213366	32.9279	-0.12924	32.9258	-0.098299	32.9337	-0.058089	32.9303	0.024339	32.9239	-0.098468	32.9306	-0.166398	32.9287	-0.056901	32.9253	-0.24173	32.9227	0.01348	32.9199	0.096113	32.9299	-0.136817	32.924	-0.101697	32.932	-0.02389	32.9239	0.057549	32.9131	-0.246576
33.0385	-0.029767	33.0449	-0.034643	33.0427	-0.113458	33.0406	-0.080038	33.044	0.007787	33.0493	0.005254	33.0324	-0.039787	33.0408	-0.097047	33.0408	-0.201499	33.0402	-0.122637	33.0386	-0.126777	33.0464	-0.094367	33.0412	-0.046035	33.0351	-0.060204	33.0418	-0.129045	33.0403	-0.04952	33.0377	-0.218045	33.035	0.023311	33.0315	0.073442	33.0413	-0.157243	33.0363	-0.136772	33.0439	-0.054391	33.0363	0.067004	33.0249	-0.239187
33.1507	-0.069132	33.1556	-0.071194	33.154	-0.113757	33.1529	-0.159347	33.1559	0.018004	33.161	0.002652	33.144	-0.080517	33.1526	-0.106857	33.1531	-0.2195	33.153	-0.136169	33.1508	-0.197967	33.1596	-0.050461	33.153	-0.105929	33.1473	-0.083347	33.1552	-0.123486	33.1522	-0.080858	33.1492	-0.19551	33.1463	-0.018256	33.1432	0.049506	33.1533	-0.17342	33.1484	-0.070004	33.1555	-0.088835	33.148	0.09275	33.1367	-0.216033
33.2619	-0.085917	33.2669	-0.0564	33.2658	-0.12288	33.2648	-0.175335	33.2667	0.015081	33.273	-0.012009	33.2553	-0.106027	33.2651	-0.140439	33.2649	-0.25008	33.2647	-0.179637	33.2619	-0.22231	33.2706	-0.024652	33.2647	-0.068377	33.2587	-0.085937	33.2673	-0.097308	33.264	-0.089121	33.2605	-0.189167	33.2571	-0.013544	33.2538	0.066351	33.2655	-0.150359	33.2599	-0.090161	33.2669	-0.121584	33.2592	0.088971	33.2481	-0.195271
33.3731	-0.058875	33.3789	-0.027156	33.3775	-0.156483	33.3763	-0.129489	33.3778	-0.026357	33.3839	-0.019366	33.3667	-0.084357	33.3768	-0.161178	33.3757	-0.286403	33.3752	-0.208422	33.3725	-0.158328	33.3817	-0.02599	33.3758	-0.08725	33.3697	-0.084361	33.3783	-0.122776	33.3757	-0.062791	33.3722	-0.180898	33.3687	0.047647	33.3652	0.074804	33.3773	-0.092511	33.3714	-0.149039	33.3789	-0.100899	33.3701	0.057544	33.3595	-0.19285
33.4852	-0.056861	33.4904	-0.058156	33.4879	-0.127915	33.4881	-0.116296	33.4897	-0.060931	33.4946	-0.025627	33.4781	-0.055152	33.4872	-0.169826	33.4864	-0.284631	33.4865	-0.164206	33.4834	-0.142628	33.493	-0.048793	33.4881	-0.081307	33.4812	-0.106625	33.4895	-0.190782	33.4866	-0.033944	33.4836	-0.188175	33.4805	0.027763	33.477	0.083688	33.4878	-0.080774	33.4826	-0.15666	33.4899	-0.075953	33.4813	0.023928	33.4714	-0.236016
33.5965	-0.101493	33.6015	-0.067808	33.5984	-0.10696	33.5989	-0.102035	33.6004	-0.007432	33.6058	-0.010821	33.5896	-0.078669	33.5988	-0.199697	33.5973	-0.218123	33.5984	-0.151893	33.5958	-0.178864	33.6035	-0.08404	33.5995	-0.038899	33.5922	-0.115335	33.6008	-0.161186	33.5976	-0.035395	33.5944	-0.229836	33.5918	0.0141	33.5885	0.069016	33.5994	-0.12059	33.5939	-0.152554	33.6007	-0.073944	33.5926	0.057675	33.5825	-0.273239
33.7072	-0.102012	33.713	-0.039015	33.7095	-0.142749	33.7099	-0.075424	33.7112	0.034234	33.7175	0.003605	33.7009	-0.105946	33.71	-0.193617	33.7086	-0.185056	33.7095	-0.213458	33.7074	-0.236252	33.7145	-0.121559	33.71	-0.050201	33.703	-0.1194	33.7114	-0.112644	33.7096	-0.087733	33.7054	-0.218162	33.703	0.007255	33.7006	0.065228	33.7112	-0.117729	33.7052	-0.101794	33.7111	-0.064639	33.7042	0.059498	33.693	-0.272277
33.8183	-0.051062	33.8247	-0.068551	33.8207	-0.130039	33.8222	-0.080006	33.8229	-0.006183	33.8295	-0.017214	33.8112	-0.079945	33.8208	-0.167617	33.8198	-0.189957	33.8207	-0.24083	33.8184	-0.243127	33.8265	-0.109964	33.8204	-0.071292	33.8152	-0.093943	33.8224	-0.115162	33.8209	-0.104813	33.8172	-0.20078	33.8144	-0.017445	33.812	0.077339	33.822	-0.10268	33.8163	-0.114708	33.8224	-0.078062	33.8153	0.01207	33.8041	-0.250584
33.9291	-0.054922	33.9356	-0.074065	33.932	-0.119655	33.9334	-0.101641	33.934	-0.053807	33.9406	-0.033438	33.9219	-0.092141	33.9327	-0.1848	33.9308	-0.217083	33.931	-0.222144	33.9294	-0.178163	33.9387	-0.069779	33.9316	-0.094816	33.9264	-0.082119	33.934	-0.141333	33.9321	-0.099581	33.9291	-0.216999	33.9253	-0.01728	33.923	0.075845	33.9331	-0.119527	33.9277	-0.142454	33.9336	-0.06912	33.926	0.004095	33.916	-0.214365
34.0397	-0.096655	34.0457	-0.051058	34.043	-0.144373	34.0431	-0.115703	34.0448	-0.016133	34.0514	-0.045545	34.0333	-0.094881	34.0436	-0.20784	34.0416	-0.226308	34.0414	-0.190724	34.0398	-0.159755	34.0488	-0.079469	34.0428	-0.094354	34.0364	-0.103889	34.0438	-0.169093	34.0431	-0.099386	34.0395	-0.225214	34.0356	-0.06005	34.0338	0.089098	34.0441	-0.155776	34.0383	-0.111079	34.0445	-0.038726	34.0377	0.01397	34.027	-0.208524
34.1506	-0.044906	34.1568	-0.056329	34.1543	-0.124327	34.1536	-0.126621	34.1551	-0.003093	34.1622	-0.080292	34.1445	-0.042165	34.1541	-0.179899	34.1531	-0.233058	34.1522	-0.166736	34.1507	-0.148987	34.1594	-0.087309	34.1534	-0.139959	34.1483	-0.12997	34.1546	-0.15266	34.1539	-0.090211	34.1499	-0.235578	34.1468	-0.0967	34.1453	0.083014	34.1547	-0.161491	34.1485	-0.073089	34.1559	-0.049398	34.1492	0.050239	34.1376	-0.224617
34.2625	-0.023286	34.2683	-0.045608	34.2653	-0.080677	34.2657	-0.120956	34.2661	-0.046266	34.2733	-0.119086	34.2566	-0.057786	34.2658	-0.165355	34.2644	-0.268319	34.2637	-0.142238	34.2627	-0.172407	34.2709	-0.08942	34.2645	-0.161221	34.2595	-0.142605	34.2653	-0.135079	34.2652	-0.068439	34.2618	-0.247396	34.2583	-0.091131	34.258	0.066986	34.2654	-0.143995	34.2601	-0.061475	34.2668	-0.052578	34.2597	0.060818	34.2487	-0.236163
34.375	-0.092919	34.3791	-0.032938	34.3765	-0.093799	34.3775	-0.123714	34.3786	-0.06998	34.3849	-0.141517	34.3681	-0.126879	34.3768	-0.208138	34.3748	-0.262986	34.3755	-0.149094	34.3742	-0.19649	34.3814	-0.110493	34.3763	-0.141848	34.3692	-0.118198	34.3772	-0.14073	34.3765	-0.049449	34.3729	-0.2435	34.3692	-0.088427	34.3685	0.066821	34.3761	-0.125619	34.371	-0.084934	34.378	-0.065885	34.3721	0.000976	34.36	-0.247005
34.4861	-0.103227	34.4901	-0.067907	34.4877	-0.118979	34.4886	-0.150412	34.4903	0.011504	34.4966	-0.152356	34.4791	-0.111277	34.4876	-0.229768	34.4864	-0.209056	34.4862	-0.185462	34.4849	-0.181412	34.4927	-0.147366	34.4883	-0.133603	34.4809	-0.083645	34.4899	-0.139607	34.4877	-0.080022	34.4839	-0.257238	34.4805	-0.08219	34.4783	0.073691	34.488	-0.088827	34.4819	-0.115347	34.4894	-0.090323	34.4845	-0.017025	34.4709	-0.27791
34.596	-0.078036	34.6005	-0.117911	34.5995	-0.12709	34.5993	-0.163356	34.6015	0.048626	34.6076	-0.141037	34.5905	-0.070314	34.5994	-0.220529	34.5987	-0.190809	34.5977	-0.198612	34.5959	-0.166834	34.6044	-0.141836	34.5997	-0.140016	34.5925	-0.091006	34.6006	-0.134017	34.5991	-0.091307	34.595	-0.303459	34.592	-0.063335	34.5902	0.044818	34.5998	-0.102641	34.5943	-0.153081	34.6007	-0.086907	34.5949	0.019517	34.5818	-0.281107
34.707	-0.074294	34.7125	-0.104253	34.7117	-0.11348	34.71	-0.190285	34.7124	-0.038978	34.7189	-0.119538	34.7015	-0.085127	34.7102	-0.215954	34.7106	-0.260544	34.7094	-0.164402	34.7072	-0.165738	34.7158	-0.146907	34.7106	-0.121246	34.7042	-0.126674	34.7121	-0.140151	34.7095	-0.103296	34.7054	-0.278436	34.7033	-0.036883	34.7025	0.050119	34.7103	-0.148033	34.7058	-0.137186	34.7123	-0.095642	34.7051	0.039836	34.6938	-0.252314
34.8181	-0.054558	34.8247	-0.060888	34.8225	-0.091867	34.8216	-0.176617	34.8232	-0.049985	34.8306	-0.089732	34.8122	-0.114675	34.8211	-0.23636	34.8216	-0.330562	34.8215	-0.160505	34.8191	-0.211567	34.8268	-0.150812	34.8212	-0.12603	34.8158	-0.085964	34.8232	-0.204909	34.8201	-0.155322	34.8172	-0.245976	34.8149	-0.043716	34.8133	0.08085	34.8212	-0.1187	34.8172	-0.135557	34.8238	-0.093068	34.8159	0.035406	34.8051	-0.224545
34.9294	-0.027494	34.9353	-0.036562	34.9334	-0.12156	34.9324	-0.160721	34.9338	0.013681	34.9417	-0.053207	34.9229	-0.115586	34.9321	-0.264507	34.9324	-0.315026	34.9327	-0.170662	34.93	-0.201754	34.9377	-0.136737	34.933	-0.160575	34.927	-0.071269	34.9345	-0.239104	34.9315	-0.134831	34.929	-0.264049	34.9262	-0.072105	34.9237	0.080178	34.9319	-0.085586	34.9286	-0.141016	34.9348	-0.086534	34.9267	0.02568	34.9158	-0.24055
35.0413	-0.05012	35.0467	-0.059944	35.0451	-0.119655	35.0433	-0.182986	35.0449	0.045694	35.0526	-0.065425	35.0347	-0.109109	35.0442	-0.280821	35.0442	-0.284601	35.043	-0.150224	35.041	-0.150047	35.0494	-0.17012	35.0452	-0.137617	35.0388	-0.080954	35.0458	-0.183497	35.0422	-0.128298	35.0402	-0.283037	35.0385	-0.081448	35.035	0.060576	35.0438	-0.100906	35.0398	-0.105712	35.0458	-0.098365	35.0384	0.020405	35.0275	-0.242791
35.1523	-0.052987	35.1582	-0.086924	35.156	-0.082261	35.1557	-0.171796	35.1568	0.032163	35.1635	-0.080186	35.1473	-0.087682	35.1564	-0.282625	35.1555	-0.246013	35.1548	-0.119359	35.1531	-0.172527	35.1607	-0.188294	35.1566	-0.155009	35.1498	-0.066774	35.1565	-0.133686	35.1551	-0.125299	35.1524	-0.31434	35.1504	-0.061656	35.1468	0.068354	35.1565	-0.164857	35.1506	-0.103657	35.158	-0.069465	35.15	0.028553	35.1396	-0.231142
35.2636	-0.019591	35.2697	-0.073773	35.2673	-0.108163	35.2674	-0.160126	35.2685	0.014464	35.2752	-0.075334	35.2587	-0.062936	35.2668	-0.271089	35.2661	-0.222826	35.2663	-0.150183	35.2648	-0.184619	35.272	-0.165461	35.2672	-0.242163	35.2611	-0.100132	35.2678	-0.162916	35.2677	-0.064631	35.2638	-0.305414	35.2614	-0.019184	35.258	0.057842	35.2676	-0.156547	35.2619	-0.132402	35.2695	-0.059171	35.2605	0.023542	35.251	-0.260687
35.3756	-0.040657	35.3809	-0.038456	35.379	-0.170148	35.379	-0.157527	35.3799	0.006644	35.3865	-0.074247	35.3693	-0.069667	35.3784	-0.240036	35.3782	-0.259918	35.377	-0.188605	35.3758	-0.142929	35.3833	-0.101867	35.3779	-0.215702	35.373	-0.139783	35.3788	-0.210678	35.3789	-0.076343	35.3745	-0.266994	35.3724	-0.029684	35.3691	0.036733	35.379	-0.073781	35.3741	-0.166674	35.3812	-0.068322	35.3724	-0.003907	35.3619	-0.272854
35.4867	-0.087545	35.4917	-0.010796	35.49	-0.16262	35.49	-0.112324	35.4918	-0.001943	35.4972	-0.058815	35.4806	-0.110861	35.49	-0.197081	35.4898	-0.283786	35.4881	-0.171282	35.487	-0.18608	35.4946	-0.09183	35.49	-0.155457	35.4846	-0.147673	35.49	-0.225342	35.4903	-0.070896	35.4861	-0.249774	35.4833	-0.086939	35.4811	0.060413	35.4905	-0.089364	35.4846	-0.163341	35.4928	-0.11709	35.4849	0.006176	35.4732	-0.247337
35.598	-0.11116	35.6034	-0.06208	35.6008	-0.096098	35.6004	-0.093781	35.6036	-0.02035	35.6093	-0.024866	35.5922	-0.101499	35.6009	-0.168267	35.6003	-0.269856	35.599	-0.168991	35.5977	-0.25644	35.6064	-0.13295	35.6015	-0.174557	35.5944	-0.123108	35.6025	-0.183807	35.6009	-0.044884	35.5974	-0.245754	35.5945	-0.096155	35.5924	0.079041	35.6015	-0.122169	35.5957	-0.134435	35.6031	-0.16918	35.5957	0.007746	35.5838	-0.240651
35.7094	-0.137045	35.7148	-0.101454	35.7121	-0.089494	35.7111	-0.116681	35.715	-0.075618	35.7214	-0.020577	35.7029	-0.115777	35.712	-0.211289	35.7114	-0.268229	35.7103	-0.194717	35.7088	-0.221608	35.7173	-0.134081	35.7132	-0.187785	35.705	-0.104414	35.7139	-0.159976	35.7114	-0.07666	35.7083	-0.22863	35.7055	-0.049196	35.703	0.078518	35.7125	-0.142001	35.7075	-0.125445	35.7134	-0.133862	35.7062	0.005563	35.6945	-0.273056
35.82	-0.128025	35.8257	-0.094011	35.8244	-0.123975	35.8219	-0.146764	35.8261	-0.112753	35.8317	-0.032685	35.8138	-0.146132	35.8236	-0.245401	35.8223	-0.249884	35.8228	-0.204323	35.8205	-0.182769	35.8283	-0.12193	35.8241	-0.171865	35.8162	-0.088413	35.8249	-0.151154	35.8229	-0.117712	35.8193	-0.207472	35.8163	-0.02187	35.8136	0.071153	35.8233	-0.115655	35.8188	-0.096735	35.825	-0.112753	35.8183	-0.015289	35.8065	-0.268884
35.9307	-0.068539	35.9366	-0.127352	35.9356	-0.152743	35.9341	-0.190983	35.936	-0.091931	35.9427	-0.030943	35.9247	-0.121766	35.9347	-0.202894	35.9333	-0.251884	35.9342	-0.217556	35.9317	-0.220701	35.9397	-0.118313	35.9341	-0.150942	35.9277	-0.082519	35.9368	-0.162483	35.934	-0.134799	35.9301	-0.229789	35.9272	-0.034663	35.924	0.043722	35.9341	-0.1035	35.9304	-0.099051	35.9376	-0.110366	35.9292	-0.020645	35.9182	-0.236815
36.0414	-0.058461	36.0474	-0.134726	36.0453	-0.162663	36.0444	-0.169693	36.0469	-0.079953	36.0528	-0.012596	36.0344	-0.126859	36.0454	-0.204048	36.0441	-0.284036	36.0437	-0.208301	36.0427	-0.255686	36.0505	-0.138387	36.0453	-0.161499	36.0386	-0.096499	36.0462	-0.175702	36.0445	-0.144275	36.041	-0.271891	36.0375	-0.051351	36.0352	0.007111	36.0447	-0.153477	36.041	-0.13922	36.0475	-0.087203	36.0385	0.019035	36.0283	-0.217896
36.1519	-0.033359	36.1582	-0.111897	36.1548	-0.125025	36.1544	-0.114315	36.1581	-0.081634	36.1621	-0.02028	36.1443	-0.170405	36.1567	-0.219665	36.1539	-0.254371	36.1541	-0.221479	36.1527	-0.284251	36.1606	-0.186383	36.1554	-0.176977	36.1481	-0.08921	36.1562	-0.138898	36.1551	-0.154572	36.1514	-0.264363	36.1475	-0.053941	36.1468	0.012237	36.1551	-0.140032	36.1504	-0.133808	36.1567	-0.074194	36.1491	0.044423	36.1384	-0.189131
36.2628	-0.024911	36.269	-0.094679	36.2662	-0.108874	36.2664	-0.078646	36.2681	-0.086271	36.2731	-0.065004	36.2559	-0.16438	36.2676	-0.191818	36.2653	-0.237008	36.2652	-0.241697	36.2623	-0.276734	36.2715	-0.210853	36.2656	-0.18812	36.2593	-0.084818	36.2676	-0.15299	36.2651	-0.150835	36.2623	-0.251415	36.2592	-0.041171	36.2577	0.007054	36.2669	-0.129218	36.2611	-0.138698	36.2678	-0.059245	36.2605	0.046856	36.2497	-0.20474
36.3741	-0.097113	36.3799	-0.065181	36.3783	-0.09073	36.3763	-0.092744	36.3785	-0.10019	36.3851	-0.067509	36.3681	-0.079567	36.3782	-0.190029	36.3766	-0.26145	36.3761	-0.178345	36.3734	-0.212851	36.3835	-0.193404	36.3771	-0.16695	36.3709	-0.067001	36.379	-0.137603	36.3763	-0.151226	36.3736	-0.281022	36.3708	-0.036274	36.3687	-0.008834	36.378	-0.124096	36.373	-0.147921	36.3792	-0.082713	36.3708	0.024226	36.3608	-0.245333
36.4851	-0.12111	36.4907	-0.047412	36.4898	-0.114018	36.4873	-0.14255	36.4893	-0.063715	36.4969	-0.043814	36.4798	-0.088521	36.4891	-0.199163	36.4871	-0.288652	36.4873	-0.147044	36.485	-0.222017	36.4941	-0.149347	36.4883	-0.139891	36.4816	-0.056757	36.4899	-0.097663	36.4876	-0.169185	36.4841	-0.293497	36.4817	-0.021804	36.4791	0.040823	36.4889	-0.09251	36.4848	-0.122763	36.4904	-0.095431	36.4811	-0.012593	36.4726	-0.229687
36.5969	-0.113783	36.6021	-0.060976	36.6004	-0.145253	36.5984	-0.162292	36.6009	-0.044405	36.6079	-0.010261	36.5906	-0.151804	36.6005	-0.191804	36.599	-0.283583	36.598	-0.184208	36.596	-0.262958	36.6046	-0.131908	36.5989	-0.140802	36.5924	-0.051655	36.6001	-0.106335	36.5983	-0.202313	36.5953	-0.266122	36.5932	-0.004915	36.59	0.080856	36.6007	-0.098262	36.5957	-0.113544	36.6019	-0.083533	36.5934	-0.021822	36.584	-0.175085
36.7085	-0.142474	36.7133	-0.071223	36.7117	-0.111966	36.7088	-0.171009	36.7125	-0.096373	36.7187	0.00782	36.7015	-0.140896	36.7116	-0.187726	36.7115	-0.249589	36.709	-0.210407	36.7072	-0.290726	36.7165	-0.168073	36.7097	-0.143848	36.7033	-0.013743	36.7111	-0.103735	36.7098	-0.190184	36.7072	-0.264411	36.7047	0.02016	36.7012	0.057923	36.7115	-0.135613	36.7069	-0.130138	36.7127	-0.100752	36.7053	-0.048804	36.6942	-0.201891
36.8193	-0.182371	36.8242	-0.074377	36.8234	-0.095756	36.8209	-0.152769	36.8236	-0.121822	36.8299	-0.038085	36.8128	-0.11224	36.8232	-0.226106	36.8223	-0.254382	36.8201	-0.196828	36.8187	-0.304963	36.8278	-0.173877	36.8218	-0.170836	36.8153	-0.034238	36.8236	-0.089772	36.8221	-0.134353	36.8185	-0.305716	36.8155	0.001195	36.8128	0.028056	36.8221	-0.17973	36.8182	-0.13607	36.8244	-0.13865	36.8166	-0.053194	36.806	-0.241542
36.9308	-0.168147	36.9362	-0.093954	36.9345	-0.094247	36.9329	-0.151073	36.9347	-0.122749	36.9415	-0.05991	36.9239	-0.066015	36.9344	-0.267611	36.9319	-0.268006	36.9318	-0.161754	36.9301	-0.257992	36.9386	-0.157468	36.9337	-0.182854	36.9268	-0.066663	36.9358	-0.108389	36.9343	-0.111573	36.9298	-0.288713	36.927	-0.028941	36.9245	0.067221	36.9328	-0.16958	36.9286	-0.136552	36.9365	-0.132703	36.9278	0.004683	36.9171	-0.278705
37.0419	-0.142138	37.0481	-0.084273	37.0462	-0.09977	37.0444	-0.153365	37.046	-0.129793	37.0536	-0.021877	37.0357	-0.050405	37.0445	-0.262523	37.0431	-0.265756	37.0441	-0.150422	37.0416	-0.220738	37.0507	-0.178393	37.0445	-0.142471	37.0379	-0.05997	37.0469	-0.138244	37.0452	-0.136591	37.0411	-0.259382	37.0395	-0.088195	37.0357	0.090422	37.045	-0.149132	37.0411	-0.096804	37.048	-0.056354	37.0392	0.011148	37.0278	-0.303888
37.1535	-0.116423	37.1592	-0.070593	37.1581	-0.114945	37.1562	-0.110192	37.1578	-0.076908	37.166	-0.026371	37.1479	-0.08272	37.1561	-0.229821	37.1556	-0.272857	37.1554	-0.176538	37.1533	-0.226825	37.1625	-0.202351	37.1557	-0.135021	37.1497	-0.051286	37.1586	-0.116745	37.1559	-0.172371	37.1523	-0.264367	37.1507	-0.10494	37.1474	0.042987	37.1569	-0.124729	37.1532	-0.12105	37.1599	-0.025981	37.1512	-0.026752	37.1403	-0.270621
37.2653	-0.066455	37.2707	-0.109776	37.2697	-0.129213	37.2669	-0.097923	37.2694	-0.019945	37.277	-0.052386	37.2591	-0.099674	37.269	-0.233506	37.2672	-0.298598	37.2667	-0.142406	37.2643	-0.246698	37.2739	-0.161312	37.2671	-0.166424	37.2609	-0.070759	37.2693	-0.073303	37.2673	-0.186035	37.2637	-0.269123	37.2614	-0.042478	37.2595	0.042164	37.2678	-0.125668	37.2629	-0.162305	37.2708	-0.060677	37.2616	-0.029714	37.2522	-0.257861
37.3761	-0.069469	37.3822	-0.130669	37.3796	-0.109431	37.3782	-0.103949	37.3812	-0.052344	37.3877	-0.052001	37.3698	-0.091924	37.3809	-0.234215	37.3776	-0.298111	37.3779	-0.102782	37.3763	-0.24023	37.3853	-0.12529	37.3793	-0.166453	37.3719	-0.099224	37.38	-0.097037	37.3795	-0.173919	37.3748	-0.266581	37.373	-0.04962	37.3711	0.067125	37.3792	-0.131779	37.3734	-0.096935	37.3816	-0.053867	37.3723	-0.001693	37.363	-0.293464
37.4874	-0.079615	37.4931	-0.090349	37.4904	-0.093654	37.4892	-0.114759	37.4928	-0.081977	37.499	-0.046321	37.481	-0.057151	37.4914	-0.223718	37.4889	-0.251844	37.4891	-0.125943	37.488	-0.178739	37.4959	-0.143053	37.4911	-0.115014	37.4838	-0.074439	37.4909	-0.151136	37.4907	-0.150601	37.4857	-0.295307	37.484	-0.069404	37.4819	0.051623	37.49	-0.100155	37.4849	-0.085028	37.4931	-0.029925	37.4839	-0.040966	37.4738	-0.317633
37.5988	-0.089996	37.6044	-0.075777	37.6025	-0.089091	37.5998	-0.142318	37.6038	-0.105172	37.6102	-0.091953	37.5924	-0.03911	37.6023	-0.249289	37.6008	-0.230618	37.6003	-0.1673	37.5982	-0.194538	37.6081	-0.139296	37.6016	-0.049234	37.5948	-0.061032	37.6012	-0.159261	37.6014	-0.129102	37.5972	-0.34425	37.5941	-0.049023	37.5936	0.058422	37.6011	-0.074917	37.596	-0.114304	37.6045	-0.052754	37.5936	-0.087075	37.5846	-0.296776
37.7094	-0.110641	37.7158	-0.107469	37.7142	-0.078964	37.7121	-0.124523	37.7137	-0.116282	37.721	-0.102764	37.7036	-0.076069	37.713	-0.25241	37.7125	-0.291572	37.7111	-0.176325	37.709	-0.215146	37.72	-0.113288	37.7128	-0.048979	37.706	-0.059533	37.7133	-0.098283	37.7128	-0.131215	37.7083	-0.368376	37.7054	-0.068624	37.7052	0.089271	37.7125	-0.111519	37.7065	-0.103645	37.7155	-0.05276	37.7044	-0.055469	37.6957	-0.268097
37.8202	-0.134183	37.8272	-0.096402	37.8242	-0.086816	37.8239	-0.10166	37.8248	-0.10556	37.8321	-0.06781	37.814	-0.149999	37.8234	-0.245712	37.8239	-0.325714	37.8219	-0.185873	37.8198	-0.197336	37.83	-0.09344	37.824	-0.081491	37.8176	-0.047999	37.8256	-0.042533	37.8239	-0.150086	37.8189	-0.360374	37.8166	-0.111459	37.8156	0.057216	37.8235	-0.164669	37.8185	-0.122178	37.8264	-0.085378	37.8171	-0.050172	37.8072	-0.245591
37.9312	-0.129782	37.9388	-0.103991	37.9348	-0.10024	37.9348	-0.13851	37.9373	-0.129746	37.9435	-0.070548	37.9249	-0.16291	37.9345	-0.257679	37.9346	-0.275542	37.9332	-0.211214	37.9308	-0.216286	37.9405	-0.105218	37.9349	-0.102392	37.9289	-0.06504	37.9364	-0.025804	37.9343	-0.131958	37.9303	-0.324925	37.9285	-0.124731	37.9261	8.7e-05	37.9353	-0.171156	37.9305	-0.172466	37.9367	-0.124575	37.9287	-0.027264	37.9184	-0.221976
38.0426	-0.086827	38.0497	-0.1623	38.0464	-0.089028	38.0456	-0.134283	38.0484	-0.127149	38.0542	-0.091857	38.0361	-0.115731	38.0456	-0.242605	38.0456	-0.258614	38.0449	-0.194923	38.0418	-0.18363	38.0519	-0.164802	38.0457	-0.10393	38.0403	-0.075689	38.0473	-0.033755	38.045	-0.135619	38.0412	-0.305133	38.0403	-0.095048	38.0369	-0.000444	38.0455	-0.161921	38.0404	-0.159134	38.048	-0.134636	38.0392	0.036276	38.0286	-0.201746
38.1536	-0.127505	38.1601	-0.196111	38.1571	-0.119544	38.1556	-0.120254	38.1586	-0.066851	38.1642	-0.115754	38.1471	-0.104779	38.1568	-0.242276	38.1572	-0.293453	38.1557	-0.14504	38.1527	-0.176728	38.1631	-0.180465	38.1568	-0.105887	38.1508	-0.049757	38.1577	-0.042429	38.1556	-0.135532	38.1522	-0.313951	38.1503	-0.091365	38.1478	0.028821	38.156	-0.141839	38.1499	-0.144995	38.1594	-0.103596	38.15	0.0278	38.1395	-0.219607
38.2643	-0.158131	38.2703	-0.153915	38.2683	-0.148413	38.2657	-0.178366	38.2694	-0.070135	38.2758	-0.136951	38.2582	-0.107097	38.2682	-0.266219	38.2679	-0.310896	38.2662	-0.144141	38.2646	-0.20153	38.2736	-0.192345	38.2679	-0.131886	38.2611	-0.060016	38.2684	-0.027368	38.2665	-0.141251	38.2641	-0.32521	38.2608	-0.128588	38.259	0.019544	38.2688	-0.140736	38.262	-0.170838	38.2697	-0.081754	38.2608	0.008072	38.2505	-0.240933
38.376	-0.121746	38.3814	-0.124426	38.3794	-0.157676	38.3771	-0.202308	38.381	-0.109993	38.3878	-0.139479	38.3689	-0.124719	38.379	-0.288095	38.3777	-0.325003	38.3782	-0.189324	38.3761	-0.228522	38.3851	-0.211745	38.3792	-0.119996	38.3728	-0.081053	38.3796	-0.078848	38.3787	-0.140316	38.3744	-0.322347	38.3722	-0.090397	38.3707	0.00475	38.3804	-0.144296	38.3746	-0.136615	38.3815	-0.124253	38.3728	-0.040732	38.3617	-0.229107
38.4872	-0.099861	38.4933	-0.136993	38.4898	-0.161771	38.4889	-0.144958	38.4918	-0.085341	38.4988	-0.129695	38.4804	-0.150918	38.4906	-0.319245	38.4884	-0.354351	38.4894	-0.186367	38.487	-0.264437	38.4969	-0.187739	38.4901	-0.075512	38.484	-0.035932	38.4909	-0.135876	38.4901	-0.132504	38.4856	-0.306117	38.4835	-0.006685	38.4817	0.033728	38.4916	-0.143925	38.4856	-0.109591	38.4927	-0.131686	38.4846	-0.060869	38.473	-0.214844
38.5975	-0.136965	38.6043	-0.130556	38.6014	-0.118186	38.6003	-0.107347	38.603	-0.058954	38.6108	-0.105795	38.5921	-0.133761	38.6025	-0.327072	38.5998	-0.353127	38.5998	-0.17512	38.5976	-0.242301	38.6068	-0.231711	38.6008	-0.077503	38.595	-0.024947	38.6026	-0.111298	38.6005	-0.098536	38.5963	-0.322676	38.5952	0.019566	38.5918	0.080724	38.6034	-0.150686	38.5961	-0.152274	38.6028	-0.132173	38.5952	-0.015847	38.5838	-0.239717
38.7084	-0.199679	38.7151	-0.157113	38.7123	-0.125173	38.7115	-0.104979	38.714	-0.09119	38.7213	-0.098013	38.7032	-0.119383	38.7136	-0.298756	38.7114	-0.342278	38.7114	-0.180938	38.7089	-0.214381	38.7171	-0.219287	38.712	-0.051448	38.7062	-0.027993	38.7137	-0.069596	38.7113	-0.029159	38.707	-0.337782	38.707	-0.046748	38.7034	0.042288	38.7139	-0.150295	38.7065	-0.160979	38.7143	-0.122504	38.7056	-0.006431	38.6949	-0.242869
38.8208	-0.221115	38.8265	-0.16931	38.8235	-0.125727	38.8226	-0.093657	38.825	-0.148126	38.832	-0.140304	38.814	-0.100945	38.8245	-0.270661	38.8225	-0.354798	38.8222	-0.181565	38.8209	-0.20361	38.8287	-0.14787	38.823	-0.057644	38.8171	-0.005251	38.8242	-0.048403	38.8226	-0.003123	38.8192	-0.323464	38.8175	-0.083575	38.8158	0.00029	38.8235	-0.119829	38.8183	-0.097738	38.8262	-0.122548	38.8167	-0.011624	38.8057	-0.238796
38.9329	-0.182867	38.9381	-0.162052	38.9353	-0.087561	38.9334	-0.103209	38.9366	-0.132636	38.9437	-0.183511	38.925	-0.129793	38.9357	-0.275449	38.9341	-0.381587	38.9329	-0.189408	38.9316	-0.186201	38.9407	-0.176314	38.9352	-0.103383	38.9287	0.001388	38.9356	-0.009072	38.9335	-0.016053	38.9299	-0.338033	38.9283	-0.063166	38.927	0.016432	38.9338	-0.126011	38.9304	-0.057161	38.9367	-0.113254	38.9289	0.013075	38.9164	-0.265777
39.0434	-0.122099	39.049	-0.142117	39.0465	-0.073763	39.0449	-0.150482	39.0474	-0.095192	39.0543	-0.168784	39.0366	-0.168425	39.0473	-0.268559	39.0463	-0.387071	39.0447	-0.198079	39.0424	-0.18251	39.0519	-0.212423	39.0467	-0.077052	39.0398	-0.019795	39.0477	0.010624	39.0455	-0.021324	39.0415	-0.30495	39.0402	-0.029307	39.0377	0.021804	39.0459	-0.1427	39.0423	-0.094704	39.0481	-0.094839	39.0394	0.024903	39.0284	-0.273209
39.1542	-0.1242	39.1603	-0.132463	39.158	-0.070763	39.1571	-0.183783	39.159	-0.125204	39.1661	-0.14582	39.1477	-0.135547	39.159	-0.285284	39.1579	-0.378712	39.1566	-0.186442	39.1538	-0.205296	39.1634	-0.195309	39.1574	-0.038953	39.1506	-0.02204	39.1594	-0.005968	39.1575	-0.016015	39.1536	-0.242424	39.1516	-0.055308	39.149	0.007316	39.1586	-0.138588	39.1532	-0.135812	39.1598	-0.091893	39.1511	0.020734	39.1408	-0.242133
39.266	-0.181264	39.2719	-0.13978	39.2684	-0.065808	39.2687	-0.178955	39.2702	-0.163947	39.2775	-0.159983	39.2591	-0.137419	39.2706	-0.310814	39.2688	-0.366471	39.268	-0.15297	39.2653	-0.200186	39.2744	-0.163985	39.269	-0.016808	39.2623	-0.000905	39.2705	-0.011492	39.2685	0	39.2649	-0.263985	39.2623	-0.082552	39.261	-0.023642	39.2698	-0.131207	39.2632	-0.127157	39.2707	-0.10434	39.2633	0.009106	39.2516	-0.195985
39.3766	-0.198173	39.3831	-0.118111	39.3787	-0.108199	39.3805	-0.145951	39.3812	-0.142142	39.3886	-0.140495	39.3709	-0.14654	39.3816	-0.299384	39.3796	-0.350693	39.3794	-0.189018	39.3769	-0.223569	39.3853	-0.182232	39.3794	-0.016538	39.374	0.013861	39.3815	-0.015898	39.3802	0.034897	39.3762	-0.289113	39.3736	-0.066977	39.3721	-0.023374	39.3807	-0.116674	39.3745	-0.096617	39.3815	-0.10454	39.3739	0.008857	39.3621	-0.234281
39.4874	-0.186554	39.4946	-0.126566	39.4909	-0.114483	39.491	-0.104747	39.4933	-0.074993	39.5003	-0.136942	39.4823	-0.129168	39.4924	-0.290639	39.4904	-0.342823	39.4906	-0.247129	39.4882	-0.275633	39.4969	-0.204226	39.4912	-0.045232	39.4845	0.001251	39.4925	0.008749	39.4913	0.06668	39.4876	-0.297876	39.4852	-0.084336	39.4829	-0.060865	39.4923	-0.140986	39.4865	-0.059709	39.4928	-0.060645	39.4851	0.009795	39.4731	-0.287078
39.5997	-0.198067	39.606	-0.139393	39.6031	-0.065704	39.6017	-0.084497	39.6041	-0.0444	39.6122	-0.186457	39.5937	-0.141296	39.6037	-0.298272	39.6013	-0.359383	39.6012	-0.266681	39.5997	-0.244795	39.6081	-0.166561	39.6041	-0.063309	39.5961	-0.020874	39.6039	0.039209	39.6021	0.064548	39.5984	-0.312143	39.596	-0.093439	39.594	-0.063317	39.6036	-0.140952	39.5979	-0.044614	39.6047	-0.064937	39.5969	-0.03106	39.5853	-0.29074
39.7116	-0.177187	39.7169	-0.156228	39.714	-0.064803	39.7133	-0.108418	39.7154	-0.089454	39.723	-0.226439	39.7052	-0.154985	39.7149	-0.307261	39.7122	-0.335413	39.7135	-0.257218	39.711	-0.215741	39.7196	-0.138678	39.7147	-0.053583	39.7077	0.010115	39.7157	0.069438	39.7127	0.057175	39.7102	-0.290828	39.7078	-0.091447	39.7045	-0.055643	39.7147	-0.122686	39.7084	-0.11893	39.7162	-0.118984	39.7076	-0.049941	39.6973	-0.321174
39.8226	-0.113647	39.8283	-0.174268	39.8255	-0.054384	39.8249	-0.139329	39.8275	-0.114182	39.8332	-0.190685	39.8168	-0.143328	39.826	-0.285356	39.824	-0.310997	39.8251	-0.234674	39.8216	-0.228892	39.8316	-0.124653	39.8253	-0.029348	39.819	0.010469	39.8266	0.085261	39.8235	0.05376	39.822	-0.287816	39.8198	-0.087382	39.816	-0.077585	39.8251	-0.119005	39.8192	-0.151243	39.8269	-0.136881	39.8187	-0.020889	39.8081	-0.275727
39.934	-0.117281	39.9398	-0.196262	39.9361	-0.06125	39.9359	-0.123811	39.9384	-0.119155	39.945	-0.166092	39.9287	-0.141658	39.9375	-0.263882	39.9358	-0.381552	39.9353	-0.215362	39.9319	-0.246873	39.9428	-0.113776	39.9368	0.001496	39.9304	-0.016486	39.9374	0.079654	39.935	0.061252	39.9327	-0.265964	39.9307	-0.070796	39.9276	-0.066424	39.9357	-0.095225	39.9305	-0.14359	39.9378	-0.143943	39.9299	-0.021674	39.9194	-0.195086
40.0448	-0.194545	40.0501	-0.185515	40.0462	-0.0863	40.0459	-0.106273	40.0488	-0.104364	40.0562	-0.132305	40.0401	-0.141521	40.0474	-0.259702	40.046	-0.374749	40.0467	-0.210794	40.0425	-0.267589	40.0525	-0.168333	40.0475	-0.008954	40.0407	0.000642	40.0479	0.083988	40.0463	0.081589	40.0424	-0.252376	40.0409	-0.050037	40.0379	-0.07764	40.0474	-0.092418	40.0406	-0.157629	40.0486	-0.16978	40.0402	-0.024822	40.031	-0.215112
40.1534	-0.195458	40.1604	-0.136412	40.1568	-0.110689	40.1564	-0.128405	40.1587	-0.11588	40.1657	-0.124514	40.1493	-0.151167	40.1564	-0.245139	40.1559	-0.290226	40.1566	-0.21396	40.1527	-0.256631	40.1619	-0.225713	40.1573	0.014201	40.1501	0.021858	40.1575	0.091072	40.1565	0.119993	40.1527	-0.292386	40.1511	-0.080563	40.1476	-0.073996	40.1573	-0.129861	40.1507	-0.122936	40.1582	-0.18715	40.1503	0.009199	40.1406	-0.241412
40.2635	-0.112916	40.2706	-0.120231	40.2673	-0.11443	40.267	-0.134892	40.2684	-0.143588	40.2765	-0.161138	40.2587	-0.154332	40.2676	-0.24606	40.2661	-0.286782	40.2657	-0.202025	40.2638	-0.232782	40.2726	-0.222041	40.268	0.020397	40.2606	0.003133	40.2681	0.104431	40.2668	0.139074	40.2632	-0.319304	40.2613	-0.091208	40.2581	-0.013181	40.2672	-0.176264	40.2617	-0.102741	40.2691	-0.20358	40.261	0.007301	40.2499	-0.244803
40.3752	-0.109447	40.3816	-0.11372	40.379	-0.099909	40.3785	-0.12899	40.3792	-0.142521	40.3873	-0.110482	40.3697	-0.151609	40.3797	-0.252998	40.3776	-0.323864	40.3774	-0.203884	40.3753	-0.248173	40.3847	-0.175171	40.3788	-0.003443	40.3716	0.000744	40.3793	0.136588	40.3778	0.142721	40.3742	-0.307534	40.3727	-0.120909	40.3692	0.044347	40.379	-0.190028	40.3727	-0.118093	40.3813	-0.205657	40.3727	-0.047773	40.3609	-0.282882
40.4865	-0.134654	40.4931	-0.116731	40.4904	-0.089383	40.4899	-0.125757	40.4905	-0.151052	40.4983	-0.082553	40.4813	-0.166759	40.4912	-0.250513	40.4889	-0.299351	40.49	-0.188742	40.4859	-0.241778	40.4956	-0.176769	40.489	5.5e-05	40.4834	0.03529	40.4898	0.183431	40.4878	0.1506	40.4858	-0.268552	40.485	-0.137376	40.48	0.026889	40.4902	-0.162004	40.4838	-0.117514	40.4921	-0.160904	40.4838	-0.061156	40.4717	-0.298646
40.5987	-0.152848	40.6038	-0.135416	40.6012	-0.093743	40.6006	-0.131255	40.6016	-0.127814	40.6098	-0.116158	40.5921	-0.105728	40.603	-0.250189	40.6002	-0.305049	40.6011	-0.179534	40.5968	-0.21143	40.6068	-0.226466	40.5993	0.021737	40.5944	0.007749	40.6011	0.208207	40.5992	0.162039	40.597	-0.298109	40.5955	-0.082466	40.5913	-0.022312	40.6004	-0.138154	40.5946	-0.106071	40.6027	-0.107799	40.5951	-0.04968	40.5832	-0.287916
40.7101	-0.198401	40.715	-0.135629	40.7117	-0.112345	40.7114	-0.138049	40.7131	-0.114695	40.7205	-0.14008	40.7024	-0.045272	40.7144	-0.286507	40.7107	-0.313211	40.7117	-0.185947	40.7089	-0.253493	40.7183	-0.245372	40.7101	0.063976	40.7043	-0.033704	40.7127	0.226046	40.7118	0.185689	40.708	-0.362906	40.7061	-0.044801	40.7021	-0.011688	40.7117	-0.110905	40.7059	-0.120751	40.7142	-0.149128	40.7063	-0.073778	40.6954	-0.259085
40.8201	-0.147329	40.8261	-0.114262	40.8226	-0.081057	40.8226	-0.143082	40.8237	-0.130436	40.8313	-0.133789	40.8137	-0.121398	40.824	-0.328458	40.8205	-0.290612	40.8229	-0.14268	40.82	-0.296713	40.8293	-0.222105	40.823	0.086704	40.8156	0.004831	40.8239	0.273069	40.8233	0.18503	40.8185	-0.339992	40.8172	-0.021681	40.8134	0.024049	40.8232	-0.112148	40.8167	-0.118047	40.8248	-0.191964	40.8161	-0.033666	40.8068	-0.223856
40.9311	-0.123615	40.9368	-0.104091	40.9343	-0.066339	40.9338	-0.097893	40.9346	-0.157681	40.9418	-0.142751	40.9251	-0.156896	40.935	-0.299979	40.9323	-0.296973	40.9343	-0.122185	40.9307	-0.317727	40.9408	-0.214657	40.9353	0.050665	40.9275	0.050578	40.936	0.277314	40.9345	0.190191	40.9298	-0.325773	40.9285	-0.020656	40.9252	-0.014674	40.9337	-0.140068	40.9276	-0.107511	40.9362	-0.218955	40.9268	-0.004023	40.9179	-0.205295
41.043	-0.150482	41.049	-0.144857	41.0456	-0.080015	41.0455	-0.04263	41.0463	-0.181457	41.0536	-0.154809	41.0364	-0.13864	41.0467	-0.271938	41.0449	-0.29086	41.0452	-0.182413	41.0422	-0.303243	41.0523	-0.245189	41.0469	0.053714	41.039	0.088831	41.0475	0.25468	41.0462	0.219928	41.0421	-0.342235	41.0404	-0.047807	41.0357	-0.033299	41.045	-0.134534	41.0396	-0.093456	41.0477	-0.224358	41.0385	-0.044885	41.0285	-0.195551
41.1547	-0.142928	41.1609	-0.197631	41.1569	-0.046582	41.1578	-0.034709	41.1572	-0.146964	41.1661	-0.161739	41.1485	-0.166342	41.1581	-0.290003	41.1567	-0.273972	41.1565	-0.223842	41.1536	-0.275993	41.1638	-0.210805	41.1579	0.082214	41.1497	0.088674	41.1588	0.246691	41.1575	0.266842	41.1531	-0.334004	41.152	-0.069425	41.1472	-0.011505	41.1571	-0.130714	41.1508	-0.104476	41.1588	-0.188071	41.15	-0.050964	41.1393	-0.191621
41.2665	-0.172551	41.2715	-0.203177	41.2689	-0.044414	41.269	-0.04546	41.2692	-0.096652	41.2773	-0.172859	41.2594	-0.182644	41.2701	-0.258825	41.2682	-0.266192	41.2688	-0.210746	41.2652	-0.278981	41.275	-0.189711	41.2686	0.084	41.261	0.091814	41.2712	0.276213	41.2682	0.283129	41.2642	-0.380004	41.2632	-0.039621	41.2589	-0.00427	41.2684	-0.138614	41.2621	-0.111563	41.2701	-0.205012	41.2615	-0.023902	41.2513	-0.210709
41.378	-0.216533	41.3832	-0.195032	41.3805	-0.074145	41.3806	-0.09233	41.3813	-0.103306	41.3887	-0.135062	41.3701	-0.162622	41.3812	-0.242347	41.3791	-0.258906	41.3802	-0.204689	41.3763	-0.22906	41.3861	-0.201325	41.38	0.081447	41.373	0.139292	41.3827	0.308805	41.3795	0.297603	41.3757	-0.371269	41.3747	-0.009367	41.3699	-0.008094	41.3795	-0.126334	41.3732	-0.125145	41.3815	-0.197331	41.3724	-0.016788	41.3637	-0.215303
41.4882	-0.197913	41.4948	-0.195914	41.491	-0.102719	41.4917	-0.122903	41.4923	-0.139951	41.4994	-0.123821	41.4823	-0.153069	41.4922	-0.281424	41.4899	-0.24179	41.4913	-0.203334	41.4871	-0.225863	41.4974	-0.197212	41.4914	0.096859	41.4841	0.207061	41.4928	0.326345	41.4908	0.315538	41.4861	-0.382527	41.4858	-0.031085	41.482	-0.029381	41.4911	-0.083568	41.4844	-0.157288	41.4936	-0.140909	41.4835	-0.053734	41.4749	-0.217724
41.5994	-0.142922	41.6055	-0.189561	41.6023	-0.127622	41.6025	-0.144604	41.6027	-0.198925	41.6104	-0.175309	41.5938	-0.151743	41.6031	-0.29842	41.6009	-0.30066	41.6022	-0.177531	41.5981	-0.275223	41.6088	-0.204997	41.603	0.131475	41.5948	0.210249	41.6035	0.354349	41.6013	0.352285	41.5975	-0.434801	41.597	-0.079549	41.5929	-0.01389	41.6027	-0.075945	41.5957	-0.145032	41.6052	-0.1157	41.5953	-0.088011	41.5852	-0.226801
41.7105	-0.119941	41.717	-0.181618	41.7139	-0.122557	41.7137	-0.131927	41.7133	-0.217437	41.7222	-0.195374	41.7051	-0.149165	41.7135	-0.289545	41.712	-0.363613	41.7124	-0.194526	41.7088	-0.270486	41.719	-0.170355	41.7139	0.153536	41.7058	0.200878	41.7149	0.41841	41.7125	0.416863	41.7091	-0.347305	41.7077	-0.075366	41.7032	0.015358	41.7136	-0.093395	41.7067	-0.162161	41.7167	-0.101594	41.7058	-0.068163	41.6961	-0.176473
41.8202	-0.163455	41.8285	-0.176455	41.8243	-0.118293	41.8244	-0.076182	41.8247	-0.166733	41.8343	-0.172204	41.8164	-0.153411	41.8249	-0.28911	41.8238	-0.328212	41.8237	-0.188534	41.8199	-0.299742	41.8302	-0.189995	41.8248	0.17807	41.8171	0.217988	41.826	0.471536	41.8237	0.437586	41.8194	-0.283353	41.8192	-0.061934	41.8142	-0.027711	41.8244	-0.077007	41.8181	-0.167723	41.8274	-0.087295	41.8161	-0.047472	41.8082	-0.176311
41.9313	-0.227513	41.9392	-0.156427	41.9354	-0.091871	41.9355	-0.058068	41.9365	-0.151471	41.945	-0.176856	41.9272	-0.147253	41.9366	-0.293676	41.9353	-0.317992	41.9353	-0.127815	41.9316	-0.327977	41.9415	-0.211933	41.9363	0.209383	41.9282	0.235374	41.9381	0.478144	41.9347	0.459298	41.9306	-0.297812	41.9307	-0.073825	41.9262	-0.079368	41.9359	-0.057184	41.9298	-0.164104	41.938	-0.08818	41.9275	-0.023182	41.9193	-0.200726
42.0434	-0.187595	42.0503	-0.175997	42.0469	-0.056988	42.0469	-0.047092	42.0469	-0.169314	42.0546	-0.238017	42.0386	-0.154258	42.0481	-0.277343	42.0465	-0.343543	42.0462	-0.095175	42.0423	-0.290011	42.0519	-0.1518	42.0465	0.190617	42.0397	0.243631	42.0496	0.527743	42.0458	0.493743	42.0413	-0.308161	42.0415	-0.069681	42.0385	-0.082849	42.0465	-0.049112	42.0402	-0.1678	42.0491	-0.086044	42.0391	-0.007991	42.0303	-0.183849
42.1545	-0.143235	42.1611	-0.207425	42.1575	-0.029084	42.1572	-0.030029	42.1574	-0.133652	42.1658	-0.259726	42.1489	-0.139602	42.1589	-0.289695	42.1569	-0.353248	42.1566	-0.130998	42.1528	-0.283787	42.1631	-0.136347	42.1565	0.149969	42.1507	0.265781	42.1596	0.614462	42.1562	0.527648	42.1508	-0.308174	42.1518	-0.073638	42.149	-0.054117	42.1569	-0.063334	42.1509	-0.163058	42.1593	-0.106129	42.1495	-0.006915	42.1415	-0.168683
42.2649	-0.146107	42.2716	-0.205572	42.2688	-0.002805	42.268	-0.058662	42.2685	-0.114302	42.2766	-0.194006	42.259	-0.113654	42.2693	-0.292195	42.2674	-0.343549	42.267	-0.184386	42.2633	-0.278174	42.2744	-0.125659	42.2686	0.136077	42.2613	0.32449	42.2698	0.637748	42.2665	0.56701	42.2621	-0.32152	42.2622	-0.050454	42.2588	-0.034078	42.2682	-0.07684	42.2626	-0.173389	42.2694	-0.115152	42.2607	-0.002813	42.2515	-0.178415
42.3766	-0.142562	42.3826	-0.177614	42.3802	0	42.3803	-0.05911	42.3812	-0.165318	42.3872	-0.161798	42.3699	-0.113234	42.3806	-0.286976	42.3793	-0.306061	42.3783	-0.177861	42.3748	-0.224062	42.3853	-0.09479	42.3809	0.168926	42.373	0.357919	42.381	0.658949	42.3787	0.583879	42.3743	-0.313294	42.374	-0.034977	42.3705	-0.049852	42.3786	-0.078023	42.3734	-0.141406	42.3815	-0.080932	42.3734	-0.010003	42.3622	-0.190653
42.4888	-0.153868	42.4941	-0.147002	42.4917	-0.046513	42.4927	-0.043502	42.4929	-0.190844	42.4989	-0.19482	42.4813	-0.096363	42.4922	-0.25417	42.4915	-0.264292	42.4898	-0.1859	42.4885	-0.190447	42.4966	-0.114091	42.4915	0.255635	42.4847	0.359949	42.4929	0.719979	42.4905	0.611652	42.4867	-0.316391	42.4857	-0.046756	42.4822	-0.055482	42.4905	-0.115864	42.4848	-0.134467	42.4941	-0.084356	42.4843	-0.021379	42.4731	-0.219293
42.5993	-0.16209	42.6058	-0.13927	42.6032	-0.072312	42.604	-0.048805	42.6033	-0.175115	42.61	-0.230005	42.5928	-0.094086	42.6029	-0.194894	42.6023	-0.297736	42.6019	-0.180678	42.6004	-0.23204	42.6073	-0.154643	42.6025	0.32535	42.5965	0.352285	42.6039	0.77738	42.602	0.640515	42.598	-0.346868	42.5966	-0.057344	42.5928	-0.057339	42.6028	-0.115545	42.5963	-0.187651	42.6049	-0.092041	42.5957	-0.041786	42.5855	-0.216509
42.7096	-0.169879	42.7176	-0.127526	42.7138	-0.040246	42.7151	-0.034642	42.7147	-0.195812	42.7214	-0.240901	42.704	-0.123093	42.7138	-0.210517	42.7127	-0.33101	42.7142	-0.138604	42.7108	-0.264003	42.7191	-0.174785	42.7137	0.382462	42.7081	0.389871	42.7153	0.823984	42.7143	0.723201	42.7086	-0.328296	42.7074	-0.089198	42.7043	-0.07179	42.7129	-0.101541	42.7078	-0.165699	42.7155	-0.098285	42.7071	-0.027137	42.6975	-0.166757
42.8214	-0.185447	42.8294	-0.140898	42.8246	-0.00339	42.8262	-0.007401	42.8254	-0.180528	42.8331	-0.222331	42.8159	-0.117546	42.825	-0.258921	42.8243	-0.279342	42.8249	-0.141274	42.8219	-0.26251	42.8314	-0.156387	42.8246	0.407631	42.8187	0.435323	42.8266	0.846476	42.8247	0.821177	42.8206	-0.321014	42.8195	-0.086999	42.8158	-0.076439	42.8243	-0.105137	42.8185	-0.139853	42.8269	-0.142182	42.8171	0.015574	42.8078	-0.181229
42.9334	-0.220303	42.9394	-0.165609	42.935	0.005101	42.9368	-0.029397	42.9365	-0.151379	42.9444	-0.181865	42.9267	-0.094724	42.9362	-0.27562	42.9354	-0.239264	42.9356	-0.165906	42.9327	-0.283049	42.9418	-0.134903	42.9364	0.418729	42.9293	0.450114	42.9372	0.885172	42.935	0.829492	42.9314	-0.318753	42.9306	-0.0713	42.9264	-0.083512	42.9359	-0.093187	42.929	-0.137505	42.9376	-0.151767	42.9281	-0.021541	42.9182	-0.199656
43.0454	-0.249759	43.0504	-0.186685	43.0461	0.013682	43.0478	-0.055421	43.0484	-0.176652	43.0562	-0.156368	43.037	-0.064156	43.0471	-0.274062	43.0462	-0.216908	43.0475	-0.171678	43.0435	-0.298455	43.0523	-0.141682	43.0468	0.47017	43.0399	0.489226	43.0481	0.912798	43.0464	0.829846	43.0421	-0.310375	43.041	-0.077149	43.0372	-0.101292	43.0468	-0.086872	43.0408	-0.102557	43.0484	-0.131551	43.0398	-0.102653	43.0295	-0.187091
43.157	-0.231814	43.1632	-0.184734	43.158	0.018575	43.1605	-0.045596	43.1596	-0.163845	43.1681	-0.16254	43.1485	-0.07234	43.158	-0.249133	43.1581	-0.201215	43.1588	-0.133497	43.1549	-0.259467	43.1642	-0.161629	43.1585	0.534752	43.1517	0.522757	43.1597	0.969338	43.1584	0.853244	43.1537	-0.319771	43.1525	-0.056993	43.1484	-0.113303	43.1589	-0.069377	43.1524	-0.087214	43.1603	-0.097579	43.1516	-0.102735	43.1412	-0.190027
43.2682	-0.172599	43.2745	-0.165567	43.2696	0.034195	43.2732	-0.036098	43.2712	-0.174213	43.2794	-0.204215	43.2618	-0.099193	43.2699	-0.227748	43.2693	-0.231474	43.2702	-0.068407	43.2668	-0.228201	43.2758	-0.156279	43.2709	0.60501	43.2634	0.533148	43.2714	1.02459	43.2701	0.930555	43.2653	-0.297475	43.2643	-0.053502	43.2603	-0.103494	43.2703	-0.066068	43.2632	-0.117648	43.2719	-0.085869	43.2627	-0.052681	43.2527	-0.169648
43.3788	-0.168913	43.385	-0.150174	43.3804	0.0158	43.3832	-0.04094	43.3825	-0.225704	43.3902	-0.239447	43.3728	-0.114462	43.382	-0.2759	43.3801	-0.263983	43.3816	-0.052871	43.3779	-0.243923	43.3866	-0.129121	43.3815	0.657557	43.374	0.563509	43.3817	1.07732	43.381	0.99282	43.3769	-0.28061	43.3764	-0.070151	43.3717	-0.076827	43.3814	-0.067569	43.3741	-0.126241	43.3828	-0.101198	43.3735	-0.053916	43.3641	-0.153081
43.49	-0.206162	43.4969	-0.147674	43.4916	-0.001713	43.4932	-0.022089	43.4931	-0.212145	43.5016	-0.222268	43.4821	-0.117985	43.4936	-0.271608	43.4918	-0.262539	43.4927	-0.075862	43.4895	-0.234252	43.4986	-0.154346	43.4919	0.666032	43.4856	0.613424	43.492	1.15407	43.4921	1.05546	43.4879	-0.278186	43.4876	-0.073802	43.4834	-0.082284	43.4927	-0.052712	43.4854	-0.111101	43.494	-0.15792	43.4856	-0.026868	43.475	-0.163141
43.6016	-0.210432	43.6078	-0.158047	43.6031	0.0342	43.6042	0.013369	43.6047	-0.17998	43.6124	-0.197186	43.5937	-0.120073	43.6039	-0.204185	43.603	-0.248087	43.6036	-0.06823	43.5995	-0.237187	43.6101	-0.144397	43.6024	0.702179	43.5971	0.690219	43.603	1.22708	43.6036	1.10673	43.5992	-0.289353	43.5981	-0.086458	43.5947	-0.08691	43.6037	-0.025861	43.5967	-0.153478	43.6048	-0.164739	43.5962	-0.009947	43.586	-0.181244
43.7123	-0.226827	43.7171	-0.117902	43.7143	0.04467	43.7153	0.03627	43.7155	-0.205523	43.7233	-0.212934	43.7056	-0.113673	43.7137	-0.193258	43.7137	-0.209116	43.7148	-0.072339	43.7091	-0.286607	43.7211	-0.07904	43.7139	0.766104	43.7079	0.806954	43.7148	1.32146	43.7148	1.12903	43.7104	-0.309298	43.7091	-0.080845	43.7048	-0.061693	43.7149	-0.00558	43.7078	-0.150696	43.7157	-0.079146	43.7062	-0.071582	43.6967	-0.165683
43.8232	-0.234167	43.8275	-0.113803	43.826	0.048486	43.8267	0.061275	43.8265	-0.202937	43.8348	-0.211211	43.8172	-0.112532	43.8252	-0.189905	43.8251	-0.168334	43.8266	-0.06357	43.8214	-0.26996	43.832	-0.064601	43.825	0.805762	43.8193	0.867929	43.8262	1.42218	43.8255	1.20797	43.8207	-0.322048	43.8196	-0.101776	43.8162	-0.067692	43.8263	-0.001191	43.819	-0.125548	43.8285	-0.058291	43.8178	-0.084344	43.8079	-0.163024
43.9343	-0.245806	43.9394	-0.150078	43.937	0.062277	43.9378	0.103172	43.9372	-0.173671	43.9464	-0.199155	43.9284	-0.151555	43.9374	-0.165575	43.9359	-0.157755	43.9374	-0.049662	43.933	-0.176105	43.9429	-0.114058	43.9356	0.823132	43.9313	0.884987	43.937	1.47193	43.9368	1.26977	43.9315	-0.294151	43.9308	-0.075457	43.9279	-0.092864	43.9373	0.008679	43.9306	-0.124603	43.9404	-0.086112	43.9293	-0.067167	43.9206	-0.188725
44.0452	-0.243534	44.0523	-0.147	44.048	0.07341	44.0486	0.101027	44.0472	-0.179511	44.0575	-0.237234	44.0395	-0.137151	44.0486	-0.155728	44.0468	-0.143162	44.0493	-0.058539	44.0435	-0.122463	44.0544	-0.145326	44.0463	0.852785	44.0426	0.943619	44.0487	1.52623	44.0473	1.30913	44.0434	-0.271615	44.0424	-0.015313	44.0388	-0.078635	44.048	-0.031016	44.0422	-0.111703	44.0505	-0.137139	44.0412	-0.062296	44.0317	-0.161611
44.1559	-0.177956	44.1634	-0.103295	44.1584	0.090596	44.159	0.098135	44.1576	-0.166016	44.1677	-0.279414	44.1502	-0.11289	44.1587	-0.17037	44.1576	-0.143208	44.1598	-0.035152	44.154	-0.207293	44.1649	-0.127189	44.1568	0.922496	44.1519	0.995367	44.1595	1.61337	44.1575	1.3888	44.1542	-0.264374	44.1525	-0.052976	44.1489	-0.040086	44.1577	-0.047411	44.1528	-0.110193	44.1607	-0.136651	44.1519	-0.051524	44.142	-0.156976
44.2658	-0.13057	44.2727	-0.046577	44.2692	0.092381	44.2693	0.11281	44.2686	-0.175153	44.2784	-0.25362	44.2599	-0.087261	44.2692	-0.201772	44.2679	-0.151862	44.269	0.005021	44.2643	-0.247091	44.2748	-0.114678	44.2682	1.00109	44.2616	1.02758	44.2692	1.70102	44.2681	1.48231	44.2642	-0.273092	44.2633	-0.091485	44.2593	-0.022269	44.2679	-0.038548	44.2623	-0.153917	44.2707	-0.09187	44.2612	-0.035562	44.2523	-0.1494
44.3767	-0.160489	44.3828	-0.048827	44.3794	0.089947	44.3804	0.098334	44.3802	-0.180989	44.3896	-0.204855	44.3707	-0.083132	44.3801	-0.227198	44.3788	-0.140271	44.3805	0.01952	44.3756	-0.229577	44.3854	-0.119469	44.3791	1.10549	44.3734	1.05712	44.38	1.80515	44.3781	1.53869	44.3753	-0.25751	44.3746	-0.072994	44.3701	-0.046644	44.3794	-0.053451	44.3723	-0.145136	44.3814	-0.085579	44.3722	-0.035638	44.3623	-0.140594
44.4878	-0.214071	44.4947	-0.098285	44.4907	0.106464	44.4919	0.103612	44.4914	-0.15015	44.5005	-0.205839	44.4816	-0.10718	44.4916	-0.209267	44.4897	-0.131496	44.4916	-0.011158	44.4878	-0.225838	44.4973	-0.119281	44.4897	1.1947	44.4851	1.14577	44.4912	1.87443	44.4896	1.618	44.4869	-0.224529	44.4851	-0.018904	44.4805	-0.078243	44.4902	-0.040896	44.4837	-0.099805	44.4934	-0.091039	44.4851	-0.084331	44.473	-0.175159
44.5988	-0.228647	44.6062	-0.123751	44.6024	0.145598	44.603	0.153173	44.6021	-0.190754	44.6117	-0.196345	44.5924	-0.116083	44.6029	-0.197529	44.6011	-0.140195	44.6023	-0.042133	44.5988	-0.189181	44.6078	-0.091695	44.6004	1.21575	44.597	1.26949	44.602	1.94368	44.6014	1.72073	44.5975	-0.235288	44.5967	-0.005473	44.591	-0.057797	44.6008	-0.024027	44.5952	-0.118417	44.6044	-0.071654	44.597	-0.084919	44.5839	-0.207401
44.7102	-0.221759	44.7168	-0.109475	44.7128	0.178676	44.7147	0.197538	44.7124	-0.190769	44.723	-0.206495	44.7039	-0.134406	44.7132	-0.155303	44.7117	-0.154461	44.7136	-0.043849	44.7092	-0.176426	44.719	-0.066323	44.7116	1.27884	44.7079	1.32465	44.7127	2.01052	44.7122	1.79813	44.708	-0.236974	44.7077	-7.4e-05	44.7026	-0.054821	44.7113	-0.02714	44.7058	-0.149602	44.7154	-0.064308	44.7065	-0.044317	44.6951	-0.222853
44.821	-0.243252	44.829	-0.078837	44.8241	0.165822	44.8258	0.211276	44.8242	-0.146197	44.8335	-0.246808	44.8151	-0.104889	44.8241	-0.122647	44.8226	-0.156475	44.8251	-0.031228	44.8205	-0.147969	44.8312	-0.06384	44.8224	1.38526	44.818	1.36636	44.8235	2.07627	44.8232	1.87156	44.8192	-0.230718	44.8182	0.001821	44.8139	-0.075197	44.8232	-0.058006	44.8172	-0.13199	44.8266	-0.049905	44.8163	-0.011601	44.8067	-0.23586
44.9316	-0.262449	44.9405	-0.057243	44.9348	0.167861	44.936	0.229234	44.9355	-0.169686	44.9442	-0.24236	44.9265	-0.065831	44.9355	-0.140788	44.9342	-0.162294	44.9361	0.013213	44.9315	-0.117149	44.9412	-0.065998	44.9339	1.45598	44.9291	1.4528	44.935	2.17293	44.9345	1.92416	44.9306	-0.17165	44.9295	-0.018924	44.9254	-0.059857	44.9356	-0.055432	44.9291	-0.056723	44.9372	-0.04021	44.9284	-0.020061	44.9187	-0.230936
45.0435	-0.236018	45.0504	-0.054686	45.0464	0.156489	45.0474	0.241761	45.046	-0.191215	45.0548	-0.202075	45.038	-0.076938	45.0464	-0.132429	45.0451	-0.118225	45.0463	0.049271	45.0423	-0.124842	45.0521	-0.059032	45.0453	1.52143	45.0405	1.5201	45.0468	2.2901	45.0457	2.02275	45.0419	-0.165635	45.0404	0.008547	45.0367	-0.030018	45.0458	-0.028862	45.0403	-0.024974	45.048	-0.040015	45.0405	-0.060307	45.0294	-0.177643
45.1553	-0.202578	45.1611	-0.050721	45.1583	0.132268	45.1591	0.278347	45.1578	-0.177072	45.1658	-0.170341	45.1489	-0.059915	45.1586	-0.120068	45.1563	-0.069036	45.1578	0.004946	45.1534	-0.108138	45.164	-0.043268	45.1566	1.60508	45.151	1.56956	45.1584	2.40189	45.1572	2.15305	45.1526	-0.176494	45.1515	0.008697	45.1477	-0.000293	45.1573	0.017655	45.1525	-0.073537	45.1594	-0.019998	45.152	-0.057584	45.14	-0.146559
45.2664	-0.165519	45.2728	-0.021425	45.2692	0.157458	45.2707	0.302602	45.2696	-0.167601	45.2784	-0.176556	45.26	-0.021599	45.2704	-0.170326	45.2679	-0.088346	45.2696	0.000305	45.2644	-0.117814	45.2756	-0.042347	45.2686	1.71684	45.2628	1.65488	45.2704	2.53741	45.2688	2.20903	45.2645	-0.17323	45.2636	-0.02572	45.26	-0.008936	45.2697	0.021087	45.2641	-0.050481	45.2716	-0.013421	45.2647	-0.074543	45.2522	-0.149738
45.3775	-0.156902	45.3837	-0.030292	45.3809	0.189955	45.382	0.330074	45.3809	-0.172188	45.3902	-0.168281	45.3715	-0.003778	45.3809	-0.20046	45.3803	-0.047346	45.3813	0.041724	45.3763	-0.127399	45.3868	-0.048474	45.3802	1.82477	45.3754	1.76328	45.3818	2.67182	45.3808	2.29795	45.3758	-0.191425	45.3759	-0.025933	45.3708	-0.011884	45.3811	-0.053936	45.3745	0.01243	45.3833	-0.000514	45.3749	-0.035138	45.3641	-0.109877
45.4889	-0.129109	45.4956	-0.025833	45.4935	0.22315	45.4934	0.362176	45.4924	-0.17279	45.5018	-0.124843	45.4824	-0.023312	45.4925	-0.149182	45.491	0.030189	45.4925	0.097041	45.4876	-0.079678	45.4972	-0.007845	45.4911	1.92996	45.4873	1.8156	45.4932	2.78734	45.4923	2.40126	45.4859	-0.18032	45.487	-0.014309	45.4815	0.000954	45.4927	-0.082281	45.4861	0.013388	45.4947	-0.001396	45.4855	0.00956	45.4753	-0.065077
45.6007	-0.127429	45.608	0.007166	45.6041	0.251748	45.6047	0.312711	45.6033	-0.165908	45.6128	-0.155681	45.5941	-0.059712	45.6037	-0.133811	45.6012	0.011137	45.603	0.154582	45.5983	-0.079222	45.608	-5.5e-05	45.601	2.01274	45.5984	1.86739	45.6045	2.92941	45.603	2.51858	45.597	-0.168543	45.5975	-0.023163	45.5928	-0.026087	45.604	-0.060766	45.5975	0.006124	45.6058	0.006428	45.5975	0.034982	45.5862	-0.052775
45.7117	-0.163251	45.719	-0.006993	45.7139	0.299616	45.7162	0.328936	45.7139	-0.176276	45.7232	-0.227076	45.7057	-0.047017	45.7141	-0.127856	45.7127	0.034301	45.7144	0.179042	45.7099	-0.109276	45.7188	-0.048534	45.712	2.05418	45.7086	1.96231	45.7151	3.00792	45.7138	2.62271	45.7091	-0.115542	45.7079	-0.036455	45.7033	-0.04785	45.7154	-0.037291	45.7078	0	45.716	-0.011492	45.7078	0.016076	45.6972	-0.063699
45.8222	-0.111636	45.8299	-0.037713	45.8254	0.328038	45.8264	0.393798	45.8255	-0.206741	45.8344	-0.250624	45.8167	-0.026789	45.8255	-0.092424	45.8236	0.084847	45.8248	0.210879	45.8208	-0.094901	45.8297	-0.046751	45.8233	2.14461	45.8199	2.08679	45.8265	3.06953	45.8254	2.65922	45.8209	-0.067935	45.819	-0.02943	45.8148	-0.0379	45.8263	-0.019222	45.8195	0.009606	45.827	-0.054306	45.8187	-0.020452	45.8081	-0.040835
45.9333	-0.106353	45.941	-0.063601	45.9361	0.358901	45.9369	0.432987	45.9372	-0.197319	45.9464	-0.236247	45.928	-0.028002	45.9376	-0.074821	45.9348	0.085082	45.9359	0.23041	45.9316	-0.058088	45.9412	-0.028063	45.9345	2.29384	45.9317	2.21734	45.9379	3.15099	45.9366	2.7391	45.932	-0.103746	45.9308	0	45.9261	-0.027086	45.9368	-0.004472	45.9301	-0.010726	45.9388	-0.054325	45.9305	-0.023242	45.9194	0.004991
46.0445	-0.135841	46.0522	-0.059012	46.0468	0.403225	46.0489	0.440939	46.0475	-0.200793	46.0576	-0.192306	46.0392	0.015037	46.0483	-0.100206	46.046	0.081104	46.0478	0.222805	46.0434	-0.080113	46.0529	-0.019949	46.0458	2.38333	46.0423	2.33098	46.0481	3.27885	46.0476	2.8933	46.0431	-0.140512	46.0423	-0.018462	46.0371	-0.034167	46.0482	0.021926	46.0405	-0.020224	46.05	-0.035898	46.0414	-0.037499	46.0308	-0.016391
46.1544	-0.113625	46.162	-0.039512	46.1583	0.43722	46.1596	0.444373	46.1574	-0.210386	46.1675	-0.158624	46.1499	0.055441	46.1591	-0.094221	46.1569	0.111608	46.1587	0.218398	46.1539	-0.09717	46.1643	0.008969	46.1569	2.48501	46.1531	2.43388	46.1586	3.4506	46.1587	3.09576	46.1538	-0.102416	46.153	-0.049916	46.1482	-0.020032	46.1596	-0.001882	46.1516	0.012079	46.1605	0.013724	46.1523	-0.037504	46.1415	-0.072721
46.2644	-0.099167	46.272	-0.016214	46.2692	0.425499	46.269	0.490876	46.2688	-0.203923	46.2785	-0.150239	46.2596	0.01927	46.2695	-0.017521	46.2671	0.110421	46.2698	0.216862	46.2642	-0.045115	46.2741	0.004142	46.2681	2.63783	46.2643	2.50773	46.2695	3.56661	46.2692	3.21917	46.2647	-0.093935	46.2631	-0.030539	46.2588	-0.025652	46.2698	-0.013651	46.2619	0.0047	46.2709	0.030063	46.2628	-0.027153	46.2523	-0.106354
46.376	-0.114856	46.3836	0.017569	46.3798	0.391651	46.3808	0.505675	46.3805	-0.153898	46.3902	-0.130449	46.3702	-0.00852	46.3801	0	46.3776	0.161416	46.3802	0.27681	46.3746	0.025151	46.3849	0	46.3788	2.76844	46.3743	2.62091	46.3804	3.68491	46.3807	3.32836	46.3752	-0.117163	46.3737	0.001956	46.3699	-0.033325	46.3809	0	46.3729	0.004271	46.3815	0.01576	46.373	0	46.3633	-0.075738
46.4881	-0.091324	46.4953	0.028553	46.4911	0.45311	46.4929	0.564657	46.4914	-0.117539	46.5001	-0.144977	46.4811	0.011668	46.4908	-0.023369	46.4894	0.244009	46.4902	0.331512	46.4857	0.023496	46.4964	0.054089	46.49	2.89494	46.4846	2.75975	46.4921	3.81292	46.4908	3.47227	46.4853	-0.153938	46.4853	0.014004	46.4809	0.020175	46.493	-0.008223	46.4841	0.017342	46.4923	0.040498	46.4836	-0.007051	46.4745	-0.056741
46.5995	-0.059996	46.6062	-0.025131	46.6028	0.51276	46.6029	0.626601	46.6019	-0.140565	46.6105	-0.185969	46.5916	0.032916	46.6018	0.005796	46.6003	0.292607	46.601	0.344839	46.5982	-0.010099	46.6078	0.088609	46.6015	3.01531	46.5954	2.88127	46.6029	3.98858	46.6015	3.56596	46.5965	-0.155991	46.5967	0.03872	46.5918	0.013951	46.6029	0.006916	46.596	0.048147	46.6049	0.088727	46.5941	0.019627	46.5849	-0.06685
46.7111	-0.058032	46.7175	-0.036091	46.7143	0.531258	46.7137	0.620778	46.7123	-0.143822	46.7228	-0.196141	46.7037	0.061623	46.7134	0.035867	46.7118	0.275478	46.7121	0.365698	46.7095	0	46.7189	0.130145	46.7127	3.10199	46.7075	3.01961	46.7135	4.15018	46.7141	3.71266	46.7076	-0.10316	46.7083	0.088698	46.7025	-0.018427	46.7134	0.023248	46.7078	0.059785	46.7166	0.090218	46.7058	0.052135	46.6959	-0.068912
46.8223	-0.028955	46.8289	-0.001537	46.8248	0.564232	46.8247	0.616972	46.823	-0.109736	46.8351	-0.215199	46.8151	0.053061	46.8244	0.047072	46.8232	0.265621	46.8237	0.394679	46.8202	-0.01481	46.8293	0.125318	46.823	3.23106	46.82	3.14087	46.8256	4.27232	46.8245	3.87685	46.8186	-0.098914	46.819	0.09458	46.8135	0.016798	46.8244	0.032639	46.819	0.028452	46.8257	0.078041	46.8175	0.005215	46.8072	-0.048265
46.9328	-0.027148	46.9401	-0.016037	46.9357	0.598061	46.9359	0.666096	46.9344	-0.082734	46.9461	-0.225248	46.9257	0.063543	46.936	0.04765	46.9333	0.315979	46.9356	0.443193	46.9313	-0.02765	46.9409	0.139358	46.9337	3.40649	46.9305	3.23119	46.9373	4.4733	46.935	4.01083	46.9302	-0.078132	46.9303	0.090714	46.9245	0.039291	46.935	0.021503	46.929	0.038215	46.9364	0.081556	46.9285	-0.004635	46.9184	-0.037074
47.043	-0.026494	47.0518	0	47.0468	0.654138	47.0474	0.764314	47.0456	-0.122579	47.0571	-0.17798	47.0372	0.109626	47.0473	0.067678	47.0452	0.313907	47.0467	0.470588	47.0424	0.019068	47.0521	0.178557	47.0453	3.53715	47.0412	3.34466	47.0471	4.67157	47.0475	4.16492	47.042	-0.022266	47.042	0.103101	47.0355	0.057351	47.0466	0.046144	47.0396	0.052605	47.048	0.074071	47.0395	0.017949	47.0307	-0.028873
47.1538	-0.021154	47.1633	0.042757	47.1573	0.713588	47.1587	0.781699	47.1566	-0.156595	47.1687	-0.179091	47.1488	0.132877	47.1578	0.104521	47.157	0.37492	47.1576	0.465399	47.1536	0.094781	47.1631	0.143299	47.1563	3.68855	47.1523	3.51092	47.1574	4.80156	47.1586	4.32888	47.1533	0	47.1527	0.10794	47.1478	0.081726	47.1582	0.078292	47.1525	0.031771	47.159	0.085368	47.1513	0.037457	47.1416	-0.020058
47.2654	-0.029238	47.2744	0.057352	47.2684	0.793825	47.2696	0.787584	47.2685	-0.092134	47.2792	-0.194287	47.2601	0.163631	47.2696	0.085744	47.268	0.439687	47.2694	0.515476	47.2653	0.133529	47.2752	0.154134	47.2687	3.82402	47.2634	3.68715	47.2698	4.93059	47.2696	4.50885	47.264	-0.025427	47.2638	0.084812	47.2597	0.070288	47.269	0.055149	47.2636	0.037214	47.2706	0.088018	47.2636	0.075116	47.2525	-0.010038
47.3771	-0.056684	47.3861	0.085795	47.3799	0.877085	47.3805	0.826268	47.3803	-0.061869	47.3909	-0.187062	47.3715	0.19163	47.3813	0.097002	47.3791	0.481139	47.3806	0.59547	47.3767	0.136402	47.3863	0.162247	47.3799	3.9425	47.3749	3.86756	47.3822	5.09551	47.3809	4.68963	47.3755	-0.055803	47.3756	0.067196	47.3712	0.06984	47.3808	0.045454	47.3739	0.079454	47.3822	0.100361	47.3745	0.070884	47.3648	0.030508
47.4888	-0.03228	47.4974	0.139449	47.491	0.898834	47.4926	0.853784	47.4912	-0.139093	47.5027	-0.204626	47.483	0.186061	47.4928	0.18124	47.4908	0.536402	47.4921	0.646902	47.4874	0.119265	47.4964	0.147599	47.4906	4.1477	47.487	4.04584	47.4933	5.30398	47.4922	4.86215	47.4875	-0.066533	47.4873	0.139151	47.4831	0.073363	47.4929	0.088406	47.4861	0.136739	47.4937	0.111564	47.4854	0.056831	47.4763	0.044511
47.6003	0.032131	47.6082	0.148903	47.6029	0.890567	47.6038	0.961051	47.6023	-0.143536	47.6131	-0.218156	47.5939	0.185436	47.604	0.208783	47.6016	0.571176	47.6031	0.692104	47.5988	0.089397	47.6077	0.170235	47.6027	4.29263	47.5987	4.21368	47.6037	5.49644	47.6032	5.00367	47.5982	-0.004592	47.599	0.197579	47.5939	0.072054	47.6044	0.138985	47.597	0.15355	47.6044	0.087701	47.5965	0.068443	47.5866	0.068683
47.7116	0.032244	47.7189	0.12765	47.7147	0.921605	47.7146	1.05027	47.7139	-0.125353	47.724	-0.200369	47.7042	0.199921	47.7147	0.195972	47.7125	0.57354	47.7141	0.746557	47.7101	0.098011	47.719	0.204088	47.7134	4.40433	47.7092	4.36944	47.7141	5.6501	47.7137	5.13666	47.7084	0.06129	47.7099	0.185807	47.7041	0.082621	47.7159	0.155003	47.7072	0.140002	47.7151	0.082879	47.7071	0.086672	47.697	0.090485
47.8227	0.008409	47.8299	0.130417	47.8255	0.999895	47.8257	1.02914	47.8251	-0.132855	47.8354	-0.192562	47.8153	0.205538	47.8253	0.204739	47.8242	0.593341	47.8258	0.801262	47.8201	0.161853	47.8302	0.224895	47.8239	4.64789	47.8196	4.54691	47.8258	5.83692	47.825	5.3162	47.8196	0.070042	47.8205	0.151772	47.815	0.098574	47.8272	0.130063	47.8183	0.159909	47.8265	0.097353	47.8181	0.104098	47.8084	0.112906
47.9339	0.035228	47.9413	0.191989	47.9358	1.06209	47.9365	1.03019	47.936	-0.110825	47.9469	-0.202469	47.9265	0.237157	47.9357	0.212082	47.9345	0.644596	47.9367	0.825832	47.9305	0.178695	47.9409	0.285784	47.9349	4.87663	47.9308	4.73315	47.9369	6.00592	47.936	5.49878	47.9306	0.059924	47.9316	0.196917	47.9259	0.078919	47.9383	0.111648	47.9295	0.164642	47.9378	0.126077	47.9294	0.089322	47.9191	0.156299
48.0452	0.073454	48.0523	0.224403	48.0471	1.12271	48.0483	1.10022	48.0477	-0.116868	48.0575	-0.163053	48.0379	0.268503	48.0475	0.21619	48.0449	0.696088	48.0473	0.824719	48.0427	0.162572	48.0516	0.312327	48.0463	5.0018	48.0424	4.85842	48.0477	6.21032	48.0474	5.64764	48.0419	0.065879	48.0424	0.233183	48.0373	0.05348	48.049	0.133576	48.0407	0.179195	48.0495	0.169007	48.0414	0.088539	48.0302	0.1457
48.1565	0.125356	48.1634	0.213519	48.1584	1.20828	48.1597	1.17745	48.1588	-0.085527	48.1683	-0.163898	48.1494	0.274719	48.1595	0.233423	48.1565	0.767123	48.1577	0.831673	48.1541	0.191232	48.1626	0.28364	48.1581	5.16127	48.1539	5.03153	48.1584	6.48042	48.1592	5.85875	48.1543	0.121709	48.1536	0.226348	48.1485	0.094047	48.1597	0.142868	48.1518	0.190947	48.1606	0.16256	48.153	0.125083	48.1426	0.118661
48.2661	0.16174	48.2736	0.1899	48.2676	1.26451	48.2693	1.27131	48.268	-0.069566	48.279	-0.160885	48.2586	0.26951	48.2697	0.230277	48.2666	0.827115	48.2689	0.884677	48.2634	0.209785	48.2729	0.298742	48.2673	5.35353	48.2647	5.20704	48.2689	6.68582	48.2687	6.07743	48.2642	0.183949	48.2635	0.224777	48.258	0.139816	48.27	0.156567	48.2618	0.184613	48.2709	0.154195	48.2623	0.139122	48.2524	0.131222
48.3754	0.173023	48.3836	0.194201	48.3775	1.29194	48.3789	1.34017	48.3781	-0.116332	48.3898	-0.097708	48.3683	0.304313	48.3798	0.274409	48.3767	0.890054	48.3798	0.944502	48.3731	0.255269	48.3835	0.357062	48.3766	5.52203	48.3747	5.35923	48.3795	6.86299	48.378	6.24088	48.374	0.188208	48.3737	0.217768	48.3687	0.168401	48.3805	0.178861	48.3719	0.189586	48.3806	0.179714	48.3718	0.124969	48.3619	0.132326
48.4858	0.155149	48.4942	0.25789	48.4894	1.35959	48.4902	1.38528	48.4892	-0.08951	48.5005	-0.089979	48.4804	0.339657	48.4898	0.318179	48.488	0.894576	48.4905	0.983904	48.4847	0.300953	48.4947	0.351819	48.4882	5.72162	48.4857	5.5989	48.4907	7.01636	48.4898	6.45284	48.4848	0.140842	48.4851	0.290558	48.4798	0.14103	48.4915	0.202146	48.4825	0.227968	48.492	0.216628	48.4833	0.122093	48.4728	0.161707
48.5972	0.143548	48.6058	0.32631	48.6007	1.45785	48.6016	1.44752	48.6005	-0.08818	48.611	-0.127282	48.5918	0.31861	48.6008	0.353955	48.5983	0.896583	48.6022	1.02268	48.597	0.284852	48.6057	0.334715	48.5993	5.9603	48.5969	5.83664	48.6025	7.21043	48.6015	6.66631	48.596	0.159575	48.5957	0.314192	48.5905	0.126212	48.6026	0.240422	48.5934	0.265208	48.6033	0.223706	48.5948	0.161586	48.5839	0.212557
48.709	0.144164	48.7177	0.377096	48.7121	1.54892	48.7121	1.52957	48.7118	-0.109497	48.722	-0.155156	48.7022	0.378401	48.7118	0.415697	48.7087	0.971728	48.7132	1.0558	48.7079	0.30118	48.7161	0.394091	48.7105	6.20064	48.7071	6.03263	48.7133	7.41458	48.7114	6.88135	48.707	0.212231	48.7065	0.318222	48.7015	0.151733	48.7138	0.262872	48.7047	0.278895	48.714	0.221992	48.7053	0.182955	48.6946	0.231178
48.8211	0.149554	48.8279	0.368797	48.8233	1.602	48.8234	1.62906	48.8232	-0.056152	48.8328	-0.158105	48.8136	0.440311	48.823	0.436428	48.821	1.02867	48.8231	1.11624	48.8182	0.307223	48.8273	0.458825	48.8224	6.40932	48.8179	6.23077	48.8238	7.61515	48.8222	7.08933	48.8176	0.227734	48.8168	0.35709	48.8126	0.179139	48.8241	0.286679	48.8159	0.303954	48.8254	0.272028	48.8162	0.194607	48.8052	0.214929
48.9324	0.215399	48.9394	0.372891	48.9344	1.68431	48.9352	1.69558	48.9343	-0.037372	48.9438	-0.103573	48.9256	0.460109	48.9346	0.473698	48.9329	1.04111	48.9338	1.20681	48.9291	0.307233	48.9392	0.477168	48.9333	6.64715	48.9296	6.42907	48.9345	7.85322	48.9338	7.25902	48.9289	0.240755	48.9289	0.350723	48.9242	0.237727	48.9349	0.287632	48.9272	0.318525	48.9363	0.302351	48.9277	0.205758	48.9172	0.194341
49.0424	0.272838	49.0511	0.400697	49.046	1.773	49.0462	1.72345	49.045	-0.060689	49.055	-0.077265	49.0366	0.478178	49.0459	0.497406	49.0436	1.12935	49.0456	1.27492	49.0398	0.386582	49.0505	0.445439	49.0434	6.85827	49.0408	6.62623	49.0463	8.02107	49.0445	7.45818	49.0397	0.276334	49.0413	0.365263	49.0356	0.255509	49.0466	0.277452	49.0381	0.374891	49.0477	0.289393	49.0378	0.17393	49.0291	0.224972
49.1534	0.276161	49.1614	0.416442	49.1564	1.82966	49.1572	1.76029	49.1559	-0.057359	49.1657	-0.102721	49.1475	0.450006	49.157	0.498567	49.1544	1.24743	49.1572	1.31714	49.1508	0.429449	49.1608	0.459155	49.1543	7.00877	49.1515	6.82157	49.1573	8.20356	49.1556	7.67798	49.1509	0.318134	49.1514	0.406157	49.147	0.233735	49.1571	0.274309	49.1493	0.436687	49.1589	0.347599	49.1487	0.141852	49.1405	0.266761
49.265	0.278659	49.2724	0.46481	49.2679	1.94653	49.2695	1.86875	49.2673	-0.061317	49.2778	-0.152611	49.2589	0.462086	49.2677	0.551658	49.2655	1.28704	49.2691	1.34962	49.2623	0.405929	49.2724	0.517863	49.2662	7.25093	49.2626	7.02005	49.2683	8.45289	49.2675	7.8547	49.2625	0.341695	49.2631	0.42107	49.258	0.249252	49.2686	0.299163	49.261	0.421443	49.2704	0.407063	49.2604	0.195827	49.2515	0.269442
49.3764	0.349834	49.3844	0.473282	49.3786	2.06409	49.3812	2.00917	49.3783	-0.066249	49.3902	-0.167656	49.3711	0.497779	49.3789	0.60836	49.3769	1.34066	49.3813	1.39234	49.3739	0.442179	49.3845	0.541035	49.3777	7.55758	49.3741	7.20459	49.3801	8.63326	49.3793	8.06873	49.3737	0.369344	49.3751	0.425128	49.3687	0.288794	49.3806	0.343458	49.3727	0.426959	49.3815	0.405858	49.3722	0.252608	49.3626	0.278235
49.4871	0.367007	49.4958	0.477306	49.4903	2.14158	49.4913	2.09335	49.4899	-0.062937	49.5014	-0.124653	49.4822	0.531043	49.4906	0.624032	49.4882	1.3747	49.4917	1.45752	49.4854	0.457104	49.4959	0.572472	49.4888	7.84783	49.4852	7.43285	49.4908	8.79356	49.4904	8.34921	49.485	0.430665	49.4856	0.460473	49.4806	0.316185	49.4917	0.351822	49.4838	0.475797	49.4928	0.394421	49.4825	0.31042	49.4749	0.300822
49.5977	0.344687	49.6065	0.506731	49.6028	2.25108	49.6026	2.13569	49.6013	-0.066562	49.6123	-0.051378	49.5925	0.558437	49.6018	0.635029	49.5991	1.39107	49.6016	1.51384	49.5971	0.459529	49.6071	0.590703	49.6007	8.09617	49.5966	7.72478	49.602	9.01746	49.6015	8.57986	49.5956	0.412134	49.596	0.472759	49.5921	0.318361	49.6025	0.345038	49.5942	0.467619	49.6049	0.390751	49.5925	0.319978	49.5871	0.349097
49.7088	0.333808	49.7173	0.524688	49.7135	2.36463	49.7148	2.1749	49.711	-0.050597	49.7231	-0.02832	49.7035	0.615548	49.7123	0.65808	49.7104	1.4728	49.7129	1.59164	49.7088	0.521083	49.7174	0.574006	49.7121	8.33707	49.7076	7.95103	49.714	9.23357	49.7124	8.70213	49.7066	0.365501	49.7072	0.465062	49.7021	0.331726	49.714	0.346343	49.7049	0.45694	49.7162	0.448969	49.7045	0.352245	49.6988	0.394709
49.8203	0.350123	49.8292	0.576976	49.8245	2.43399	49.8265	2.30759	49.8223	0.004513	49.8342	-0.072463	49.8143	0.689122	49.8233	0.650299	49.8221	1.59658	49.8245	1.67541	49.8193	0.542141	49.8276	0.601632	49.823	8.61121	49.8188	8.11922	49.8251	9.47171	49.8235	8.89127	49.8186	0.428963	49.8193	0.483572	49.8137	0.327865	49.8258	0.329424	49.8167	0.491117	49.8271	0.500299	49.8167	0.410543	49.8101	0.416427
49.9318	0.386779	49.9409	0.586402	49.9351	2.55291	49.9379	2.47311	49.9344	0.007978	49.9449	-0.104655	49.9252	0.709941	49.9349	0.668951	49.9336	1.70314	49.9351	1.71553	49.9304	0.588119	49.9387	0.65942	49.9339	8.83085	49.9302	8.37522	49.9367	9.71035	49.9346	9.14556	49.9294	0.467493	49.9305	0.502048	49.926	0.301173	49.9362	0.359084	49.9285	0.538216	49.9379	0.527011	49.9279	0.375571	49.9197	0.444578
50.0429	0.41963	50.0517	0.60811	50.0464	2.72927	50.0483	2.55429	50.0462	-0.044795	50.0568	-0.099099	50.037	0.751424	50.0462	0.711499	50.0448	1.74344	50.0467	1.7774	50.0416	0.662921	50.0506	0.721056	50.0451	9.01671	50.0414	8.63077	50.0483	9.88568	50.0453	9.35588	50.0408	0.539751	50.0412	0.510699	50.037	0.317588	50.0472	0.437517	50.0397	0.578948	50.0486	0.561618	50.0391	0.390476	50.0302	0.447362
50.1548	0.46291	50.1635	0.682374	50.1581	2.83934	50.1586	2.67082	50.1576	-0.050931	50.1678	-0.100324	50.1488	0.775123	50.1576	0.781359	50.1555	1.79106	50.1579	1.8793	50.1521	0.705554	50.1626	0.739317	50.1561	9.23834	50.1523	8.80459	50.159	10.0566	50.1576	9.56082	50.1518	0.591623	50.1521	0.51644	50.1476	0.356345	50.1595	0.463965	50.1502	0.635	50.1599	0.566516	50.1506	0.400823	50.1415	0.492391
50.2651	0.460776	50.2737	0.694588	50.2694	2.95437	50.2689	2.8028	50.268	-0.013709	50.2768	-0.091333	50.2596	0.730832	50.2678	0.843852	50.2668	1.88415	50.2681	1.98347	50.2621	0.746852	50.2733	0.781434	50.2665	9.47635	50.2628	8.94895	50.2691	10.2514	50.2685	9.70068	50.2616	0.549704	50.2626	0.551173	50.2582	0.396378	50.2701	0.467249	50.2603	0.704602	50.2703	0.599487	50.2601	0.413449	50.2515	0.513704
50.3745	0.4922	50.3838	0.703612	50.3796	3.10253	50.3797	2.88131	50.3781	0.011237	50.3882	-0.027841	50.3694	0.741096	50.3784	0.861606	50.3775	1.98982	50.3795	2.06829	50.3722	0.784889	50.3833	0.859828	50.3774	9.69075	50.3736	9.17647	50.379	10.4104	50.378	9.86437	50.3719	0.557984	50.3733	0.582154	50.3685	0.428503	50.3798	0.481325	50.3707	0.743667	50.3799	0.690109	50.37	0.430413	50.3624	0.479689
50.4861	0.51267	50.4957	0.731126	50.49	3.26656	50.4916	3.02288	50.4888	0.018533	50.5005	-0.009493	50.4806	0.837121	50.4898	0.945892	50.4875	2.06909	50.4904	2.13653	50.4838	0.864292	50.4946	0.899601	50.4884	9.9032	50.4847	9.40701	50.4901	10.5518	50.489	10.0791	50.4834	0.632276	50.4851	0.609235	50.4799	0.439663	50.4904	0.537954	50.4817	0.782757	50.4917	0.710922	50.4829	0.479694	50.4733	0.547496
50.5972	0.530815	50.6063	0.761887	50.6012	3.4254	50.6027	3.20907	50.5997	-0.002392	50.611	-0.031338	50.5922	0.921989	50.6011	1.03761	50.5983	2.1037	50.6008	2.18641	50.5951	0.939585	50.6057	0.954209	50.5997	10.1335	50.5959	9.58787	50.6008	10.7181	50.6005	10.2686	50.595	0.652772	50.5963	0.634109	50.591	0.450234	50.6015	0.583209	50.5931	0.799261	50.6037	0.680823	50.5945	0.560835	50.5842	0.616859
50.7077	0.632913	50.7171	0.804903	50.7118	3.54485	50.7139	3.33993	50.71	0	50.721	0	50.7027	0.998297	50.7122	1.07636	50.7087	2.18499	50.7125	2.28328	50.7058	0.961192	50.7163	1.03426	50.7111	10.3697	50.7065	9.77521	50.7113	10.9312	50.7113	10.4269	50.7057	0.646284	50.707	0.639265	50.7013	0.466068	50.7131	0.578103	50.7051	0.808003	50.7146	0.736994	50.7047	0.541883	50.6967	0.646436
50.8194	0.747318	50.8286	0.834119	50.8228	3.68937	50.8255	3.45465	50.8211	0.054893	50.8324	0.047384	50.8137	1.06168	50.8234	1.08794	50.8199	2.29788	50.8247	2.41186	50.8173	0.978754	50.8275	1.04952	50.8214	10.6127	50.8173	9.94771	50.8238	11.0826	50.8222	10.5759	50.8165	0.697784	50.8181	0.661613	50.8123	0.505918	50.8239	0.545873	50.8167	0.870604	50.826	0.796252	50.8157	0.561009	50.8079	0.726784
50.9304	0.801283	50.9393	0.887123	50.9342	3.8431	50.9369	3.58677	50.9332	0.072236	50.9437	0.068402	50.9252	1.0685	50.9347	1.1083	50.9317	2.43081	50.9357	2.47955	50.9287	0.987833	50.9389	1.07255	50.9322	10.812	50.9283	10.1609	50.9355	11.2127	50.934	10.7219	50.929	0.73689	50.929	0.697745	50.9234	0.52067	50.9355	0.553206	50.9282	0.924547	50.9374	0.795474	50.9278	0.608342	50.918	0.738611
51.0417	0.811797	51.0513	0.950247	51.0455	4.00699	51.0483	3.75054	51.0452	0.041611	51.0549	0.090815	51.0364	1.11734	51.0453	1.15337	51.0423	2.54537	51.0462	2.55764	51.0398	1.06402	51.0505	1.12054	51.0433	10.992	51.0401	10.3661	51.0456	11.3332	51.045	10.859	51.0406	0.763949	51.0405	0.746711	51.0342	0.493337	51.0468	0.587799	51.0392	0.954557	51.0486	0.867759	51.0383	0.597653	51.0297	0.696816
51.154	0.822448	51.163	0.983494	51.1561	4.15888	51.1592	3.92338	51.1568	0.048385	51.1669	0.120348	51.1477	1.16343	51.1565	1.22831	51.1532	2.59133	51.1574	2.67239	51.1513	1.15214	51.1622	1.1334	51.1546	11.1893	51.1518	10.5297	51.1574	11.4517	51.1559	10.9637	51.1506	0.766417	51.1528	0.812551	51.1454	0.529275	51.1577	0.647059	51.1498	0.967856	51.1593	0.945573	51.1482	0.622317	51.1417	0.734629
51.265	0.867301	51.2738	1.04987	51.2671	4.32494	51.2692	4.05026	51.2679	0.098291	51.2785	0.122031	51.2583	1.18374	51.2681	1.28696	51.2641	2.66319	51.2688	2.78683	51.2628	1.18313	51.2728	1.18008	51.2664	11.3752	51.2628	10.6489	51.2688	11.6303	51.2674	11.0083	51.2621	0.767069	51.2641	0.889204	51.2568	0.560567	51.2695	0.698419	51.2611	1.02006	51.271	0.953739	51.259	0.696599	51.2524	0.783104
51.3758	0.904643	51.385	1.09035	51.3786	4.48874	51.3806	4.17888	51.3792	0.176895	51.3902	0.105438	51.3698	1.25483	51.3795	1.3076	51.3759	2.76095	51.3803	2.89089	51.3743	1.22922	51.3839	1.26842	51.3775	11.5701	51.3741	10.742	51.3799	11.7098	51.3792	11.0934	51.3736	0.831788	51.3749	0.952581	51.3686	0.603092	51.3807	0.678343	51.372	1.08906	51.3828	0.991204	51.3708	0.764086	51.3633	0.824864
51.4873	0.94208	51.4964	1.1229	51.4898	4.65565	51.492	4.33145	51.4897	0.224976	51.5022	0.091799	51.482	1.34827	51.4907	1.36347	51.4884	2.89805	51.4927	3.0267	51.4856	1.32373	51.4949	1.35942	51.4876	11.7692	51.4857	10.8533	51.4917	11.7495	51.4905	11.2228	51.4849	0.908646	51.4865	0.963001	51.4801	0.694984	51.4917	0.686395	51.4834	1.12679	51.493	1.06757	51.4839	0.733809	51.4748	0.876033
51.5987	1.02864	51.6075	1.17056	51.6013	4.83947	51.6029	4.50701	51.6012	0.231694	51.6131	0.088241	51.5938	1.42993	51.6017	1.42926	51.5995	3.06056	51.6033	3.12813	51.5964	1.40063	51.6059	1.41103	51.5983	11.9394	51.5967	10.9842	51.6034	11.8464	51.6013	11.2997	51.5968	0.954972	51.5976	0.987092	51.5913	0.74617	51.6029	0.762339	51.595	1.15545	51.6035	1.11523	51.5946	0.754397	51.5862	0.89308
51.7105	1.06582	51.7186	1.19897	51.7122	5.02647	51.714	4.70086	51.7132	0.261218	51.7235	0.105753	51.7051	1.47773	51.7135	1.49096	51.7107	3.15928	51.7138	3.1783	51.707	1.43124	51.7178	1.5011	51.7098	12.0329	51.7079	11.0976	51.7146	11.9045	51.712	11.3495	51.7081	0.982372	51.7089	1.05018	51.7023	0.783244	51.7142	0.815681	51.7064	1.16798	51.7154	1.12902	51.7044	0.863715	51.6971	0.899098
51.822	1.11473	51.8303	1.2849	51.823	5.23013	51.8248	4.87507	51.8245	0.295721	51.8347	0.164467	51.8153	1.48699	51.8252	1.56503	51.8221	3.258	51.8254	3.25745	51.8183	1.49267	51.8289	1.56599	51.8215	12.1139	51.8193	11.1951	51.8256	11.899	51.8234	11.339	51.8184	1.06161	51.8199	1.10957	51.8128	0.848507	51.826	0.835547	51.8173	1.19077	51.8268	1.17285	51.8156	0.920989	51.8075	0.956678
51.9325	1.18508	51.9412	1.39295	51.9341	5.39572	51.9362	5.07944	51.9351	0.318166	51.9457	0.193659	51.9259	1.53063	51.9351	1.65435	51.9332	3.37849	51.9366	3.39911	51.9299	1.5512	51.9396	1.60426	51.9328	12.2341	51.9296	11.294	51.9366	11.9143	51.9344	11.3465	51.9292	1.13115	51.931	1.16295	51.9238	0.840766	51.937	0.854692	51.9274	1.26043	51.9383	1.23018	51.9271	0.928782	51.9186	1.03441
52.0437	1.22574	52.0517	1.43686	52.0449	5.53354	52.0481	5.31264	52.0458	0.342531	52.0569	0.196569	52.0371	1.64758	52.0457	1.74386	52.0444	3.44878	52.0472	3.52687	52.0405	1.61481	52.0507	1.6744	52.0437	12.3372	52.0409	11.3891	52.0472	11.9141	52.046	11.3657	52.04	1.14659	52.0421	1.21383	52.0361	0.798225	52.0471	0.917234	52.0384	1.3822	52.0491	1.27372	52.0381	0.9544	52.0305	1.10041
52.155	1.32178	52.164	1.47073	52.1559	5.66261	52.1596	5.4768	52.1581	0.391795	52.1686	0.236173	52.1479	1.69754	52.1572	1.79355	52.1557	3.5177	52.1575	3.63152	52.1512	1.71028	52.1632	1.76369	52.1551	12.4268	52.1527	11.4393	52.1579	11.8584	52.158	11.3507	52.1507	1.15886	52.153	1.28561	52.147	0.864183	52.1581	1.00841	52.1509	1.43964	52.1587	1.34105	52.1491	1.04691	52.142	1.14071
52.2652	1.44526	52.2749	1.52972	52.2669	5.84423	52.2692	5.62636	52.2687	0.436982	52.2786	0.289947	52.258	1.72274	52.2677	1.84466	52.2658	3.63883	52.2677	3.79905	52.2612	1.8392	52.2739	1.8444	52.2657	12.5153	52.2634	11.4554	52.2687	11.8103	52.2678	11.354	52.2615	1.19803	52.2634	1.35393	52.2563	0.939176	52.2687	1.02897	52.262	1.43111	52.2694	1.36715	52.2591	1.13576	52.2533	1.20895
52.3751	1.54877	52.3834	1.61482	52.3777	6.07505	52.3784	5.81465	52.3774	0.423209	52.388	0.266857	52.368	1.831	52.3788	1.9346	52.3757	3.80349	52.3783	3.9268	52.3709	1.95541	52.3832	1.89634	52.3767	12.5744	52.3732	11.4543	52.3781	11.7678	52.3774	11.3082	52.3711	1.25102	52.3731	1.38608	52.3667	0.958994	52.3788	1.06877	52.3717	1.51249	52.3799	1.39634	52.3707	1.16377	52.3631	1.308
52.4856	1.65114	52.4941	1.72244	52.4891	6.29624	52.489	5.98583	52.4878	0.449722	52.4985	0.297021	52.4789	1.91722	52.4905	2.01234	52.4867	3.97917	52.4889	4.01724	52.4827	1.99918	52.4936	1.96354	52.4882	12.5626	52.4846	11.475	52.4886	11.7202	52.4883	11.1941	52.4817	1.31561	52.4844	1.42646	52.4789	0.96019	52.4902	1.10938	52.483	1.58994	52.4902	1.48277	52.4819	1.18707	52.4734	1.30026
52.5969	1.71593	52.6051	1.79038	52.5998	6.47511	52.6013	6.12476	52.5996	0.525017	52.6103	0.347096	52.5896	1.98871	52.601	2.09308	52.5971	4.11946	52.5996	4.16404	52.5942	2.08918	52.6047	2.06015	52.5992	12.536	52.5962	11.4793	52.6007	11.6292	52.6	11.1252	52.5936	1.39457	52.5964	1.48765	52.5909	0.989028	52.6015	1.12058	52.5942	1.65492	52.6018	1.5284	52.5917	1.22945	52.5845	1.30277
52.7083	1.75072	52.7158	1.85704	52.7098	6.62878	52.7123	6.23113	52.7107	0.561046	52.7212	0.377416	52.701	2.10903	52.7112	2.19452	52.7077	4.20878	52.7109	4.32222	52.7042	2.22988	52.7156	2.1857	52.7096	12.5615	52.707	11.4578	52.7123	11.5159	52.7108	11.0794	52.7055	1.42567	52.7078	1.55055	52.7006	1.05529	52.7121	1.17842	52.7049	1.74267	52.7136	1.59262	52.7036	1.27762	52.6951	1.38018
52.8187	1.82567	52.828	1.94059	52.8205	6.81475	52.8227	6.44057	52.8221	0.568328	52.8324	0.459608	52.8128	2.22067	52.8214	2.26882	52.8197	4.33043	52.822	4.43008	52.8147	2.35523	52.827	2.27507	52.8202	12.5648	52.8183	11.4359	52.8237	11.3918	52.8209	10.9225	52.8169	1.51596	52.8189	1.6209	52.8115	1.09094	52.8236	1.24202	52.8164	1.79389	52.8247	1.64935	52.8146	1.32623	52.8068	1.45328
52.93	1.93423	52.9394	1.98968	52.9316	6.9649	52.935	6.68518	52.9325	0.609658	52.9443	0.466843	52.9237	2.28082	52.9329	2.31169	52.9316	4.47713	52.9336	4.52461	52.9266	2.4408	52.9386	2.40295	52.9315	12.5178	52.929	11.3796	52.9344	11.2554	52.9308	10.7947	52.9279	1.64851	52.9299	1.69387	52.9235	1.10436	52.9349	1.28	52.9271	1.85911	52.9359	1.72532	52.9251	1.39876	52.9179	1.54958
53.0411	2.01145	53.0498	2.06614	53.0431	7.0602	53.0458	6.8416	53.043	0.657248	53.0554	0.487332	53.0357	2.31937	53.0448	2.37547	53.0427	4.59378	53.0449	4.64045	53.0378	2.53081	53.0498	2.54801	53.0425	12.4896	53.0394	11.3024	53.0451	11.0845	53.0422	10.7134	53.039	1.73376	53.0406	1.77629	53.0347	1.13145	53.0453	1.35289	53.0377	1.91503	53.0477	1.83293	53.0357	1.46299	53.0285	1.64004
53.1518	2.09423	53.1603	2.17875	53.1555	7.23654	53.1563	7.01502	53.1549	0.676934	53.1663	0.546451	53.1465	2.4026	53.156	2.51553	53.1531	4.73744	53.1556	4.81683	53.1488	2.64688	53.1592	2.65372	53.1541	12.4127	53.1507	11.1731	53.1557	10.9039	53.1542	10.569	53.1503	1.8003	53.1512	1.86924	53.1453	1.12278	53.1559	1.41623	53.1493	1.98477	53.1591	1.90505	53.1466	1.4972	53.1396	1.69451
53.2633	2.23231	53.2717	2.27938	53.266	7.42426	53.2672	7.19237	53.2658	0.722805	53.2778	0.592868	53.2561	2.5094	53.2671	2.6333	53.2632	4.90987	53.2673	5.019	53.2597	2.7405	53.2701	2.74679	53.2653	12.2914	53.262	11.0715	53.2679	10.732	53.2655	10.4155	53.2619	1.83761	53.2629	1.91301	53.2565	1.15982	53.2679	1.45272	53.2606	2.09726	53.2699	1.94724	53.2589	1.56217	53.251	1.74395
53.3742	2.38055	53.3835	2.37328	53.3771	7.52557	53.3788	7.35673	53.3764	0.784102	53.3897	0.57402	53.368	2.59679	53.3782	2.71049	53.3755	5.07982	53.3788	5.18318	53.3709	2.86632	53.3834	2.82765	53.376	12.1828	53.373	10.99	53.3802	10.5556	53.377	10.2589	53.3725	1.90406	53.3747	1.973	53.3685	1.2348	53.3795	1.52719	53.3711	2.16081	53.381	2.03172	53.3704	1.62016	53.3628	1.84411
53.4859	2.48624	53.495	2.5024	53.4894	7.63571	53.4902	7.51614	53.4884	0.816156	53.501	0.549023	53.4794	2.69512	53.4893	2.86587	53.488	5.21387	53.4905	5.32489	53.4831	3.01648	53.4956	2.96668	53.4866	12.0404	53.4841	10.845	53.4906	10.388	53.4882	10.005	53.4834	2.01657	53.4864	2.03823	53.4793	1.31217	53.4902	1.59561	53.4825	2.21192	53.4927	2.14003	53.4817	1.70896	53.4743	1.94619
53.5979	2.58029	53.6059	2.64413	53.5999	7.7893	53.6008	7.65676	53.6011	0.829757	53.6111	0.618601	53.5902	2.79804	53.6007	2.97758	53.5988	5.35865	53.602	5.47277	53.5938	3.17429	53.6069	3.1268	53.597	11.8776	53.5955	10.7276	53.6012	10.1446	53.5991	9.73898	53.5945	2.07876	53.5982	2.11592	53.5895	1.40298	53.6024	1.64571	53.5943	2.26858	53.6038	2.19534	53.5932	1.76992	53.5857	2.03633
53.7087	2.71275	53.7164	2.76505	53.7111	7.92439	53.713	7.83458	53.7116	0.867124	53.7221	0.657187	53.7014	2.90944	53.7122	3.09479	53.7096	5.55358	53.7128	5.67068	53.7053	3.35711	53.716	3.32184	53.7084	11.7038	53.7064	10.6364	53.7123	9.87634	53.7103	9.5553	53.7054	2.19	53.7094	2.25339	53.7002	1.5488	53.7133	1.72012	53.7055	2.34366	53.7145	2.28461	53.7032	1.8134	53.6964	2.09526
53.8202	2.8531	53.8278	2.8812	53.8236	8.03905	53.8244	8.00645	53.8221	0.883976	53.8337	0.685475	53.8126	3.05315	53.8236	3.2444	53.8203	5.73545	53.8244	5.85008	53.8175	3.47294	53.8284	3.4864	53.8211	11.5214	53.8172	10.4722	53.8234	9.64635	53.8216	9.39251	53.8167	2.3262	53.8199	2.34389	53.8117	1.69401	53.8243	1.81334	53.8171	2.48676	53.8258	2.3619	53.8162	1.85689	53.8078	2.17775
53.9322	2.9803	53.9396	3.01914	53.9344	8.17015	53.9347	8.14394	53.9329	0.923734	53.9446	0.749746	53.9247	3.19426	53.935	3.31763	53.9317	5.85497	53.9355	5.9947	53.929	3.54861	53.9414	3.62447	53.9326	11.3628	53.9296	10.2444	53.9341	9.43185	53.933	9.19442	53.9285	2.39065	53.9303	2.39149	53.9238	1.72494	53.9367	1.90695	53.9289	2.57309	53.9374	2.43933	53.9285	1.92088	53.9199	2.31925
54.0434	3.09283	54.0511	3.15063	54.0444	8.31155	54.0465	8.29186	54.0441	1.02808	54.0563	0.790927	54.0367	3.31541	54.046	3.42966	54.043	5.98102	54.0461	6.15619	54.0405	3.70781	54.0515	3.8086	54.0435	11.174	54.0405	10.0329	54.0452	9.17283	54.0452	8.89874	54.04	2.44325	54.0426	2.46893	54.0351	1.77351	54.0483	1.96098	54.0401	2.5938	54.0488	2.55598	54.0384	2.02072	54.0315	2.39292
54.1539	3.24501	54.1633	3.27234	54.1561	8.41008	54.1586	8.442	54.156	1.07399	54.1684	0.807867	54.1478	3.41396	54.1573	3.54329	54.154	6.13529	54.1579	6.30986	54.1516	3.91742	54.1622	3.98958	54.1549	10.9204	54.1512	9.78397	54.1572	8.86712	54.1566	8.61489	54.1511	2.47931	54.154	2.55575	54.146	1.86723	54.1603	2.0204	54.1506	2.63738	54.1596	2.65508	54.1498	2.10469	54.1423	2.46569
54.2643	3.40103	54.274	3.42383	54.2672	8.51374	54.2695	8.58869	54.2667	1.06686	54.2799	0.871283	54.2582	3.52448	54.2682	3.6843	54.2651	6.29762	54.2687	6.47304	54.2624	4.11125	54.2736	4.15498	54.2653	10.7044	54.2627	9.46364	54.2683	8.5795	54.2668	8.3759	54.2615	2.53467	54.2646	2.64976	54.2572	1.91921	54.2707	2.13749	54.2613	2.74604	54.2714	2.72133	54.2614	2.15311	54.2527	2.54528
54.3743	3.55822	54.3837	3.58437	54.3781	8.62569	54.379	8.73705	54.3772	1.12051	54.39	0.935274	54.3683	3.62105	54.3791	3.84182	54.3752	6.43797	54.3791	6.66083	54.3726	4.26232	54.3844	4.34915	54.3755	10.5119	54.3731	9.14565	54.3782	8.30574	54.377	8.11197	54.3712	2.6785	54.3752	2.77578	54.3683	1.99252	54.3803	2.22402	54.3721	2.85203	54.3819	2.77364	54.3715	2.22	54.363	2.612
54.4853	3.72317	54.4946	3.73178	54.4891	8.73146	54.4895	8.88631	54.488	1.22606	54.4997	0.997487	54.479	3.74293	54.4898	3.97458	54.4862	6.58125	54.4901	6.82316	54.4833	4.40358	54.4948	4.52908	54.4859	10.2291	54.4846	8.83121	54.4894	8.05008	54.4872	7.86761	54.4827	2.82256	54.4859	2.87472	54.478	2.07109	54.4919	2.31294	54.4832	2.88133	54.4925	2.871	54.4811	2.35469	54.4737	2.69511
54.5974	3.85758	54.6054	3.86784	54.5991	8.8839	54.6012	8.97807	54.5991	1.33204	54.6102	1.07691	54.5903	3.89746	54.6007	4.1095	54.5981	6.76294	54.601	6.98072	54.5944	4.54744	54.6061	4.65245	54.5967	9.95621	54.5954	8.54084	54.601	7.76749	54.5983	7.64904	54.5942	2.89075	54.5969	2.97989	54.5884	2.14254	54.6037	2.45097	54.5943	2.94218	54.6042	3.02982	54.5929	2.40659	54.5852	2.79885
54.7086	4.03403	54.7172	4.02866	54.7102	8.99596	54.7121	9.08	54.7111	1.43393	54.722	1.09699	54.7016	4.0297	54.7122	4.22409	54.7094	6.95707	54.7119	7.14965	54.7051	4.76009	54.7168	4.8205	54.7083	9.7205	54.7063	8.31458	54.7124	7.50482	54.7103	7.39818	54.706	2.96642	54.7081	3.12187	54.7005	2.22778	54.7139	2.5371	54.7053	3.03515	54.7147	3.15855	54.7038	2.42704	54.6968	2.91316
54.8197	4.23683	54.8285	4.18888	54.8217	9.07242	54.8234	9.18725	54.822	1.46205	54.8334	1.1789	54.8137	4.1731	54.8229	4.37311	54.82	7.15454	54.8232	7.32952	54.8165	4.96593	54.8265	5.06337	54.8196	9.42259	54.8176	8.08289	54.8236	7.24366	54.8217	7.1129	54.8177	3.07372	54.8198	3.22646	54.8117	2.31467	54.8243	2.56475	54.8165	3.08377	54.8261	3.21601	54.8142	2.50032	54.8088	2.98892
54.9296	4.44292	54.9392	4.35226	54.9324	9.14064	54.9352	9.27789	54.9323	1.50766	54.9442	1.2953	54.9247	4.32653	54.9333	4.55563	54.9303	7.31759	54.9337	7.53057	54.9281	5.13528	54.9383	5.25193	54.9306	9.10295	54.9278	7.89014	54.934	6.93515	54.9319	6.849	54.9288	3.16865	54.9305	3.31482	54.9231	2.41972	54.9357	2.642	54.9281	3.17641	54.9375	3.25098	54.9267	2.59045	54.9193	3.05713
55.0401	4.65543	55.051	4.54621	55.0434	9.23379	55.0466	9.38843	55.0433	1.62528	55.0559	1.36934	55.0349	4.44344	55.0449	4.74706	55.0413	7.47318	55.0443	7.71791	55.0387	5.3229	55.0505	5.46501	55.0412	8.79711	55.0393	7.71405	55.0447	6.63742	55.0425	6.5716	55.0398	3.29383	55.0408	3.44494	55.035	2.51954	55.0479	2.75957	55.0394	3.27792	55.048	3.31936	55.0378	2.6851	55.0299	3.17879
55.1517	4.80142	55.1616	4.75878	55.1544	9.3226	55.1576	9.50202	55.1555	1.69703	55.1673	1.45197	55.1459	4.56538	55.1563	4.90537	55.1531	7.63935	55.1568	7.8532	55.1494	5.53399	55.1612	5.72866	55.1521	8.53776	55.151	7.51269	55.1554	6.36102	55.1538	6.30431	55.1499	3.41844	55.1517	3.52722	55.1458	2.6264	55.1593	2.87335	55.1501	3.3593	55.159	3.43552	55.1482	2.76984	55.1413	3.32133
55.2632	4.99019	55.2728	4.95866	55.2651	9.44567	55.2678	9.57192	55.2672	1.76407	55.2786	1.47906	55.2578	4.70995	55.2672	5.04742	55.2646	7.84473	55.2686	8.02613	55.2601	5.75311	55.2725	5.93135	55.2636	8.2265	55.2618	7.31813	55.2665	6.13571	55.2659	6.02333	55.261	3.48104	55.2636	3.54581	55.2574	2.74623	55.2697	2.95916	55.2611	3.45421	55.27	3.58192	55.26	2.80284	55.252	3.46463
55.375	5.26245	55.3847	5.17253	55.3763	9.57687	55.3795	9.60867	55.3769	1.80636	55.3899	1.54399	55.3688	4.87281	55.3795	5.21066	55.3761	8.05658	55.3789	8.21922	55.3719	5.92763	55.3837	6.10369	55.3748	7.88388	55.3727	7.0889	55.3777	5.88067	55.3776	5.78076	55.3731	3.56352	55.3756	3.64453	55.3686	2.81613	55.3817	3.05809	55.3723	3.56997	55.3811	3.73584	55.3714	2.86991	55.3631	3.58887
55.4871	5.47018	55.4959	5.38608	55.4886	9.6343	55.4911	9.68361	55.4886	1.8453	55.5013	1.65255	55.4798	5.06238	55.4911	5.38506	55.487	8.24136	55.4906	8.36328	55.4844	6.18259	55.495	6.29825	55.4863	7.61557	55.4853	6.80992	55.4892	5.59172	55.4889	5.58349	55.4849	3.67435	55.4876	3.79916	55.4792	2.84805	55.4933	3.20978	55.4833	3.69723	55.4925	3.85237	55.484	2.92128	55.4752	3.65961
55.598	5.62408	55.6071	5.65066	55.5995	9.74085	55.602	9.7385	55.6007	1.97977	55.6124	1.72722	55.5915	5.21708	55.6022	5.53401	55.5984	8.40886	55.6029	8.55299	55.5951	6.40963	55.6082	6.50703	55.5987	7.35813	55.597	6.54892	55.6009	5.35714	55.6003	5.3757	55.5952	3.79895	55.5995	3.90547	55.591	2.95134	55.6037	3.34078	55.5935	3.79872	55.6036	3.9071	55.5952	2.9827	55.5869	3.7262
55.709	5.82275	55.7181	5.92152	55.7093	9.85517	55.7139	9.78301	55.7111	2.11491	55.7231	1.787	55.7025	5.37546	55.7134	5.6996	55.7098	8.51008	55.7138	8.7726	55.7056	6.57052	55.7192	6.72963	55.7091	7.10713	55.708	6.32477	55.7119	5.10304	55.7115	5.14608	55.7065	3.87924	55.7096	4.0167	55.7025	3.09128	55.7143	3.43066	55.7042	3.86996	55.7151	3.98345	55.7054	3.15748	55.6982	3.87123
55.8209	6.01642	55.8294	6.12125	55.8211	9.96319	55.8248	9.85922	55.8218	2.17676	55.8342	1.84835	55.8135	5.53078	55.8239	5.85004	55.8206	8.63489	55.8249	8.96803	55.8175	6.7938	55.8292	6.96755	55.8197	6.8212	55.819	6.08748	55.8233	4.82694	55.823	4.8574	55.8187	3.95317	55.82	4.1166	55.8131	3.17609	55.8256	3.5151	55.8162	3.94513	55.8259	4.08341	55.8165	3.3097	55.809	4.0137
55.9324	6.19201	55.9406	6.35736	55.9332	10.0642	55.936	9.90391	55.9334	2.23155	55.9455	1.93592	55.9246	5.69956	55.9345	6.02016	55.9323	8.83734	55.9368	9.10605	55.9292	7.02233	55.9407	7.19344	55.9315	6.50372	55.93	5.83418	55.9357	4.59461	55.9336	4.59387	55.9296	4.07602	55.9314	4.19698	55.9234	3.25173	55.9365	3.67891	55.9275	4.05651	55.9368	4.20029	55.9279	3.40079	55.9192	4.12233
56.0435	6.4081	56.0512	6.59725	56.0443	10.1404	56.0473	9.91272	56.044	2.34786	56.0565	1.98766	56.0356	5.8546	56.0458	6.27173	56.0441	9.03932	56.0476	9.26628	56.0409	7.19748	56.0512	7.47346	56.0434	6.19438	56.0412	5.62505	56.0471	4.34189	56.0445	4.36632	56.04	4.22778	56.0429	4.3306	56.0347	3.39695	56.0473	3.82594	56.0386	4.18266	56.0478	4.31682	56.039	3.53341	56.0301	4.25065
56.1543	6.62335	56.1623	6.86934	56.1554	10.2221	56.1586	9.93636	56.1547	2.47708	56.1681	2.03786	56.1468	5.96224	56.1575	6.45068	56.1555	9.20678	56.158	9.46514	56.1519	7.41568	56.1619	7.73553	56.1555	5.92515	56.1523	5.42123	56.1578	4.07289	56.1564	4.1185	56.1508	4.38906	56.1543	4.48238	56.1465	3.50918	56.1592	3.89298	56.1502	4.27166	56.1592	4.38826	56.1486	3.62757	56.1412	4.35546
56.2652	6.83787	56.2735	7.14158	56.2666	10.2836	56.2696	9.95004	56.2666	2.55544	56.2804	2.10406	56.2592	6.13083	56.2694	6.58883	56.2662	9.36647	56.2691	9.60275	56.2626	7.72009	56.2734	7.93673	56.2657	5.6868	56.263	5.10297	56.2693	3.84444	56.2668	3.91243	56.2618	4.47947	56.2653	4.56861	56.2572	3.58495	56.2716	3.96902	56.2615	4.36003	56.271	4.45832	56.2599	3.65904	56.2521	4.4593
56.3757	7.04232	56.3835	7.4098	56.3761	10.3253	56.3791	10.0218	56.3763	2.68354	56.3904	2.19555	56.3694	6.30593	56.3798	6.7707	56.3759	9.55422	56.3791	9.75064	56.3731	7.99289	56.3849	8.14694	56.375	5.46096	56.3728	4.81981	56.3794	3.61464	56.3766	3.73453	56.3722	4.55876	56.3762	4.65287	56.3686	3.69853	56.3815	4.08204	56.3714	4.46014	56.3816	4.54904	56.3715	3.71508	56.3632	4.55494
56.485	7.25307	56.4938	7.62017	56.4852	10.3929	56.4881	10.0735	56.4851	2.84062	56.4996	2.32585	56.4776	6.45828	56.4886	6.95845	56.4858	9.71698	56.4888	9.95669	56.4828	8.23366	56.4936	8.37016	56.4849	5.22751	56.4833	4.58225	56.4893	3.44617	56.4877	3.51974	56.4815	4.67609	56.4865	4.7903	56.4789	3.81424	56.4905	4.21002	56.4813	4.49095	56.4921	4.64776	56.4809	3.80438	56.4737	4.64499
56.5952	7.4674	56.6048	7.8462	56.5968	10.4582	56.5992	10.0432	56.597	2.94701	56.6102	2.51038	56.5881	6.61331	56.5991	7.13782	56.5965	9.85995	56.5996	10.1155	56.593	8.47515	56.6028	8.62664	56.5952	4.92002	56.5938	4.31562	56.5991	3.32307	56.5985	3.32262	56.592	4.74929	56.5967	4.90573	56.5877	3.93213	56.6015	4.31896	56.5924	4.52017	56.6027	4.72746	56.5901	3.91886	56.5842	4.744
56.7067	7.65294	56.7162	8.14262	56.7089	10.4903	56.711	10.0502	56.7088	3.06309	56.7206	2.74739	56.6996	6.71318	56.7102	7.35912	56.7078	9.99034	56.711	10.2315	56.7038	8.6821	56.7151	8.83892	56.7048	4.63518	56.7043	4.05665	56.7105	3.1245	56.7091	3.14863	56.7031	4.84885	56.7064	5.01018	56.6988	4.05313	56.713	4.46242	56.7031	4.62635	56.7127	4.80359	56.7013	4.01958	56.6949	4.83899
56.8177	7.83171	56.8274	8.37256	56.8203	10.5057	56.8225	10.0697	56.8192	3.22541	56.8316	2.96702	56.8112	6.8283	56.8225	7.57049	56.8194	10.1293	56.8223	10.3849	56.8156	8.89579	56.827	9.03148	56.816	4.40629	56.8154	3.90666	56.8225	2.9186	56.8204	2.96316	56.8144	4.97825	56.8171	5.06901	56.8109	4.1494	56.8239	4.55874	56.8148	4.72279	56.8237	4.86629	56.8136	4.10825	56.806	4.9559
56.9294	8.02833	56.9387	8.62147	56.9314	10.5463	56.9332	10.0398	56.9305	3.37456	56.9432	3.14633	56.9229	7.00095	56.9346	7.7282	56.9305	10.2793	56.9334	10.5185	56.927	9.12143	56.9381	9.28646	56.9288	4.17839	56.9264	3.8113	56.9339	2.75452	56.9312	2.76563	56.9259	5.10717	56.9291	5.11465	56.922	4.2059	56.9345	4.63034	56.9267	4.7829	56.9351	4.98188	56.9243	4.21108	56.9176	5.08159
57.0405	8.22456	57.0493	8.85285	57.0419	10.6403	57.0445	10.0196	57.0416	3.51606	57.0551	3.2795	57.0341	7.15213	57.0446	7.87167	57.0407	10.4079	57.0451	10.6206	57.0383	9.35074	57.0487	9.46198	57.0408	3.91841	57.0386	3.59992	57.0455	2.63352	57.0423	2.59357	57.0367	5.22436	57.0412	5.21367	57.0329	4.33199	57.0457	4.78573	57.0375	4.85419	57.0467	5.11523	57.0338	4.29251	57.0287	5.19094
57.151	8.41024	57.16	9.08707	57.1532	10.6607	57.1559	10.0365	57.1528	3.68649	57.1664	3.4108	57.145	7.25709	57.1562	7.99816	57.152	10.5304	57.1559	10.7319	57.1494	9.60422	57.1599	9.65111	57.1514	3.67405	57.1499	3.40455	57.1567	2.45774	57.1539	2.43072	57.1483	5.30444	57.1531	5.30833	57.1433	4.50654	57.1573	4.90404	57.1489	4.93733	57.1575	5.1923	57.1448	4.35911	57.1399	5.25531
57.262	8.58749	57.2707	9.39427	57.2647	10.6719	57.2661	10.0508	57.2634	3.85278	57.2772	3.56891	57.2569	7.33607	57.2679	8.16355	57.2639	10.671	57.2666	10.8491	57.2611	9.80544	57.2715	9.88319	57.2621	3.47375	57.2606	3.2346	57.2676	2.24416	57.2652	2.2736	57.259	5.39193	57.2639	5.36158	57.2543	4.60484	57.268	4.94951	57.2596	5.00195	57.2685	5.27522	57.2573	4.45977	57.2514	5.34702
57.3737	8.77273	57.3827	9.69095	57.3765	10.7723	57.3769	10.0569	57.3747	4.06621	57.3885	3.76441	57.3681	7.46901	57.3778	8.33028	57.375	10.8164	57.3785	10.9461	57.3731	10.0255	57.3825	10.084	57.3729	3.30893	57.3719	2.99283	57.3779	2.10025	57.3767	2.11278	57.3699	5.49322	57.374	5.39993	57.3655	4.67952	57.3791	5.05408	57.3706	5.05387	57.3811	5.3791	57.3688	4.52542	57.3628	5.44214
57.4858	9.00497	57.4952	9.90575	57.4876	10.8792	57.4891	10.0356	57.4866	4.24704	57.4998	4.00774	57.4788	7.6727	57.4892	8.47638	57.4865	10.9193	57.4904	11.0144	57.4841	10.2814	57.4943	10.3055	57.484	3.15119	57.4834	2.81551	57.4893	1.95096	57.4874	1.94383	57.4821	5.63345	57.4847	5.47205	57.4771	4.76139	57.4912	5.18288	57.4824	5.10299	57.4922	5.44468	57.4797	4.57961	57.4744	5.53192
57.5973	9.20859	57.6065	10.1059	57.5981	10.8736	57.6007	10.0287	57.5977	4.42116	57.6115	4.22279	57.5899	7.85703	57.6013	8.59726	57.5985	11.0118	57.6014	11.0822	57.5951	10.514	57.6064	10.531	57.5958	2.9546	57.5956	2.68776	57.6009	1.76977	57.5983	1.79281	57.594	5.77246	57.5963	5.58162	57.5892	4.87135	57.6025	5.24303	57.5931	5.17488	57.6029	5.50708	57.5897	4.66554	57.5855	5.65475
57.7084	9.4237	57.7172	10.3439	57.7098	10.8451	57.7124	10.0362	57.7091	4.64307	57.723	4.39303	57.7013	8.00479	57.7123	8.7182	57.7094	11.1262	57.7127	11.1459	57.7061	10.7127	57.7173	10.7173	57.7069	2.74166	57.7076	2.49696	57.7125	1.65735	57.7102	1.66575	57.7054	5.92216	57.7084	5.70425	57.7004	4.9702	57.7146	5.30714	57.7041	5.2496	57.714	5.65265	57.702	4.73225	57.6967	5.77636
57.8193	9.69197	57.8279	10.6122	57.8207	10.8481	57.8243	10.0008	57.8199	4.87516	57.8338	4.60155	57.8129	8.14375	57.8237	8.89412	57.8203	11.2006	57.8241	11.1808	57.8166	10.8793	57.8283	10.8683	57.8185	2.58694	57.8183	2.31263	57.8235	1.55236	57.8214	1.53309	57.8156	6.01917	57.8193	5.8033	57.8112	5.06677	57.826	5.39587	57.8152	5.28642	57.8254	5.72759	57.8147	4.79214	57.8084	5.83729
57.93	9.94602	57.9391	10.864	57.9316	10.8035	57.9342	9.92689	57.9309	5.14123	57.9441	4.84086	57.9231	8.26185	57.9349	9.06686	57.9315	11.2412	57.9338	11.2146	57.9281	11.056	57.9395	11.0354	57.9295	2.45781	57.93	2.18233	57.9337	1.42912	57.9324	1.39453	57.9265	6.0531	57.93	5.8839	57.9217	5.18209	57.9364	5.5082	57.9264	5.39427	57.9375	5.72378	57.9243	4.88928	57.9195	5.86942
58.0418	10.2014	58.0504	11.1026	58.0427	10.8238	58.0451	9.8879	58.0428	5.40462	58.0559	5.03711	58.0338	8.34897	58.0453	9.19465	58.0425	11.3011	58.0443	11.2925	58.0395	11.2458	58.0509	11.2069	58.0397	2.24897	58.0413	2.0819	58.0449	1.35582	58.0436	1.30808	58.0384	6.14454	58.0413	5.98433	58.0333	5.27973	58.0474	5.61279	58.0379	5.48139	58.0487	5.75518	58.0345	4.94301	58.0301	5.93529
58.1529	10.4381	58.1626	11.3293	58.1536	10.8329	58.1564	9.84827	58.1536	5.66128	58.1675	5.29524	58.1457	8.47049	58.1564	9.28075	58.1532	11.3705	58.1569	11.3564	58.1502	11.4542	58.1605	11.36	58.1514	2.08042	58.1523	1.97882	58.1566	1.29423	58.1539	1.25426	58.1499	6.25264	58.1524	6.07744	58.1441	5.36674	58.1579	5.69919	58.149	5.51591	58.1591	5.8238	58.1461	5.01344	58.1413	5.98343
58.2641	10.6204	58.2736	11.5275	58.2648	10.7866	58.2677	9.77606	58.2646	5.96247	58.2772	5.61974	58.2574	8.63213	58.2682	9.39663	58.2643	11.4491	58.2686	11.3795	58.2614	11.647	58.2712	11.4685	58.2636	1.97395	58.2631	1.82322	58.2674	1.16783	58.2656	1.15321	58.2611	6.36136	58.2641	6.15017	58.2547	5.47009	58.2694	5.80577	58.2604	5.57789	58.2703	5.88626	58.2583	5.10263	58.2528	6.04406
58.3753	10.8019	58.3837	11.7507	58.3759	10.7218	58.3787	9.73792	58.3761	6.27257	58.3878	5.93327	58.3685	8.75656	58.3796	9.527	58.3752	11.5017	58.3793	11.4128	58.3724	11.8171	58.383	11.6066	58.3738	1.84819	58.3742	1.67915	58.3786	1.00659	58.3775	1.0417	58.3713	6.46372	58.376	6.20344	58.3665	5.57553	58.3807	5.90569	58.371	5.63844	58.3817	5.95196	58.369	5.174	58.3634	6.12068
58.4854	10.9941	58.495	11.942	58.4876	10.6304	58.4897	9.67933	58.4868	6.56386	58.4991	6.19705	58.4796	8.83257	58.49	9.61027	58.486	11.5018	58.4901	11.4554	58.4833	11.9618	58.4932	11.7182	58.4836	1.73694	58.4857	1.59129	58.4897	0.910704	58.4875	0.937768	58.4821	6.54898	58.4865	6.23602	58.4778	5.63873	58.491	5.97021	58.4814	5.6936	58.4922	6.03156	58.4795	5.25464	58.4736	6.15218
58.5957	11.1743	58.606	12.1276	58.5981	10.5557	58.6006	9.57034	58.598	6.85997	58.6104	6.44487	58.5902	8.91962	58.6008	9.70187	58.5967	11.4765	58.6006	11.4089	58.5939	12.0565	58.6046	11.8076	58.5948	1.60357	58.5955	1.41319	58.6001	0.859165	58.5979	0.853343	58.5933	6.64089	58.5967	6.27063	58.5883	5.68278	58.6018	6.03022	58.5926	5.72194	58.6029	6.04735	58.5903	5.33112	58.5843	6.16864
58.7065	11.3399	58.7165	12.3477	58.7086	10.526	58.7113	9.4753	58.71	7.14883	58.7213	6.7575	58.7015	8.98229	58.712	9.83095	58.7072	11.4727	58.7117	11.3474	58.7045	12.1349	58.7163	11.905	58.7067	1.47204	58.7073	1.2882	58.7115	0.815362	58.7091	0.795088	58.7043	6.74122	58.7077	6.32857	58.6989	5.77333	58.7132	6.10414	58.7039	5.76996	58.7154	6.04517	58.7013	5.38982	58.6948	6.22241
58.8178	11.518	58.8277	12.5205	58.8199	10.4403	58.8228	9.36395	58.8214	7.52655	58.8322	7.13487	58.812	9.04474	58.8225	9.89977	58.8185	11.4627	58.8226	11.3178	58.8152	12.2386	58.8271	11.9715	58.818	1.37382	58.8188	1.25148	58.8231	0.69942	58.8207	0.696514	58.8154	6.84277	58.8194	6.40572	58.8102	5.87545	58.8241	6.12312	58.8147	5.79231	58.8263	6.08124	58.812	5.43725	58.8055	6.28177
58.9292	11.7017	58.9388	12.6312	58.9308	10.259	58.9338	9.22413	58.9315	7.96098	58.9432	7.51269	58.9222	9.13952	58.9331	9.94588	58.9296	11.408	58.9338	11.2945	58.9263	12.3385	58.938	11.9954	58.9291	1.23802	58.9289	1.17956	58.935	0.56177	58.9318	0.589301	58.9263	6.88298	58.9314	6.44941	58.9208	5.95536	58.9347	6.1404	58.926	5.7994	58.9358	6.12101	58.9228	5.45761	58.9175	6.36109
59.04	11.819	59.0495	12.7888	59.0417	10.1296	59.0453	9.14048	59.0429	8.33966	59.0545	7.87527	59.0329	9.21282	59.0442	10.0236	59.0414	11.3252	59.0452	11.2381	59.0372	12.3868	59.0497	11.9762	59.0405	1.12638	59.0408	1.12041	59.0451	0.524781	59.0426	0.490371	59.0372	6.95528	59.042	6.5243	59.032	6.02676	59.0464	6.15337	59.0376	5.83954	59.0463	6.12268	59.0351	5.45514	59.0293	6.44748
59.1514	11.907	59.1607	12.9325	59.153	9.98773	59.1574	9.0183	59.1546	8.71527	59.1668	8.24574	59.1447	9.29088	59.1555	10.0973	59.1521	11.2791	59.1563	11.1522	59.1481	12.4241	59.1614	12.0195	59.1515	1.02693	59.1522	1.03625	59.1568	0.517305	59.1537	0.402519	59.1489	7.08063	59.1527	6.57742	59.1431	6.05311	59.1582	6.19585	59.1489	5.84915	59.1578	6.13307	59.1471	5.48807	59.1413	6.54361
59.2618	12.0305	59.2725	12.9893	59.2643	9.77084	59.2682	8.83384	59.2646	9.12654	59.2787	8.63789	59.2564	9.30871	59.2668	10.1547	59.2637	11.2477	59.268	11.1028	59.2592	12.444	59.2725	11.9963	59.2621	0.917744	59.2631	0.922582	59.2691	0.430025	59.2643	0.364061	59.2606	7.14419	59.2636	6.60963	59.2546	6.06414	59.2692	6.29251	59.2601	5.8851	59.269	6.15099	59.258	5.55466	59.2516	6.59912
59.3729	12.1299	59.3836	13.0416	59.3746	9.56863	59.3784	8.69676	59.3751	9.52662	59.3898	9.11112	59.3677	9.33983	59.3783	10.2009	59.3756	11.1688	59.379	10.9733	59.3696	12.4697	59.3825	11.9339	59.3729	0.839059	59.3741	0.806874	59.3791	0.350683	59.3747	0.33841	59.3718	7.20311	59.3744	6.64603	59.367	6.14594	59.3805	6.35888	59.3708	5.9535	59.3792	6.19174	59.3699	5.59045	59.3614	6.56884
59.4852	12.2121	59.4948	13.1296	59.4851	9.38526	59.49	8.52608	59.487	9.93961	59.501	9.58235	59.4791	9.38301	59.49	10.2441	59.4868	11.0566	59.4903	10.8051	59.4814	12.4913	59.4935	11.9242	59.4846	0.760183	59.4862	0.732052	59.4902	0.307625	59.4858	0.258154	59.4833	7.28784	59.4862	6.65609	59.4781	6.22503	59.492	6.40486	59.4814	5.994	59.4908	6.23601	59.4819	5.61809	59.4735	6.58128
59.5966	12.3195	59.6061	13.2071	59.5964	9.17122	59.6019	8.31211	59.5989	10.3506	59.6117	9.99944	59.59	9.39307	59.6008	10.2797	59.5979	10.9437	59.6021	10.7032	59.5942	12.449	59.606	11.9462	59.5964	0.662299	59.5981	0.716271	59.601	0.248148	59.598	0.19691	59.5941	7.40011	59.5982	6.69562	59.5889	6.25061	59.6037	6.44556	59.5925	6.0037	59.6033	6.24694	59.5923	5.70367	59.5848	6.61105
59.7078	12.4023	59.717	13.2272	59.7082	8.91607	59.7132	8.09022	59.7103	10.7839	59.7228	10.4514	59.7016	9.44979	59.7118	10.2896	59.709	10.8116	59.7135	10.598	59.7059	12.3784	59.7172	11.9412	59.7082	0.559344	59.7086	0.66629	59.7115	0.191542	59.7097	0.167298	59.7057	7.52279	59.7094	6.77367	59.7007	6.31161	59.7145	6.47557	59.7042	6.01401	59.7149	6.25149	59.7029	5.7866	59.6952	6.58344
59.8183	12.4538	59.8282	13.2365	59.8202	8.68966	59.8245	7.85592	59.8217	11.291	59.835	10.9101	59.8139	9.51624	59.8242	10.2604	59.8204	10.6272	59.8231	10.432	59.8175	12.3338	59.8287	11.8697	59.8189	0.529944	59.8198	0.590317	59.8233	0.160057	59.822	0.083496	59.8179	7.59901	59.8195	6.87485	59.8119	6.38785	59.825	6.5152	59.8153	6.04671	59.8262	6.26473	59.8144	5.81206	59.8076	6.61179
59.9299	12.4532	59.94	13.25	59.932	8.48164	59.9355	7.68344	59.933	11.8157	59.9464	11.3335	59.9256	9.53761	59.9357	10.2194	59.9314	10.4744	59.9337	10.2043	59.9281	12.2782	59.9402	11.851	59.93	0.542124	59.9318	0.56427	59.9348	0.100418	59.9334	-0.013646	59.9284	7.65218	59.931	6.89422	59.9229	6.44642	59.9367	6.54619	59.9272	6.08624	59.937	6.26266	59.9258	5.82824	59.9201	6.62855
60.0417	12.4212	60.0517	13.3183	60.0429	8.20019	60.047	7.46814	60.044	12.288	60.0575	11.8166	60.0364	9.51837	60.0471	10.1711	60.043	10.3594	60.0464	10.0192	60.0381	12.1394	60.0511	11.8253	60.0423	0.479658	60.0434	0.50919	60.0454	0.038665	60.0434	-0.036434	60.0393	7.70453	60.0426	6.9044	60.0341	6.48379	60.0478	6.49741	60.0388	6.13488	60.0481	6.23132	60.0366	5.87333	60.0305	6.6216
60.1531	12.3917	60.1622	13.3215	60.1539	7.96624	60.1583	7.21862	60.1548	12.7406	60.1688	12.3497	60.1463	9.50319	60.1592	10.1098	60.1547	10.2156	60.1578	9.88821	60.1497	12.0197	60.1623	11.6763	60.153	0.390832	60.1542	0.417058	60.1565	0.054513	60.1544	-0.004728	60.1517	7.77262	60.1539	6.97345	60.1452	6.51019	60.159	6.44855	60.1503	6.20819	60.1593	6.25082	60.1473	5.89375	60.1409	6.64156
60.2638	12.403	60.2723	13.2566	60.2656	7.76027	60.2691	7.00544	60.2657	13.2472	60.2797	12.8523	60.2573	9.49358	60.2704	10.0488	60.2656	9.98533	60.2689	9.68543	60.2609	11.9191	60.2737	11.4759	60.264	0.359724	60.2645	0.355481	60.2685	0.03189	60.2655	0.033105	60.2622	7.82177	60.265	7.01096	60.2568	6.53511	60.2705	6.45387	60.2613	6.26634	60.2698	6.31916	60.2593	5.87491	60.2521	6.66742
60.3741	12.3524	60.3842	13.2566	60.3763	7.47776	60.3798	6.81797	60.3774	13.8013	60.3913	13.3753	60.369	9.48391	60.3807	10.055	60.3766	9.72055	60.3794	9.43167	60.3708	11.7817	60.3848	11.3215	60.3746	0.325635	60.3753	0.321903	60.3806	-0.03099	60.3767	0.046505	60.372	7.84453	60.3753	7.04186	60.3677	6.54431	60.382	6.5413	60.3714	6.30861	60.3805	6.34774	60.3703	5.8989	60.3637	6.68153
60.4841	12.25	60.4947	13.1649	60.4859	7.2421	60.4897	6.61815	60.4882	14.3585	60.5015	13.9262	60.4799	9.46621	60.4905	10.1127	60.4867	9.52613	60.4891	9.22631	60.4811	11.5981	60.4943	11.1835	60.4853	0.230766	60.4857	0.290893	60.4901	-0.061863	60.4868	0.027464	60.4825	7.89463	60.4858	7.08651	60.4773	6.57726	60.491	6.63964	60.4815	6.31723	60.4922	6.35028	60.4801	5.95667	60.4743	6.65438
60.594	12.1651	60.6047	13.0725	60.5962	6.9916	60.6008	6.37883	60.5973	14.8938	60.611	14.4423	60.5903	9.44813	60.6011	10.1377	60.5966	9.31401	60.6001	8.99142	60.5924	11.4087	60.6045	11.0148	60.5971	0.189201	60.5957	0.218452	60.5999	-0.083038	60.5976	-0.005688	60.5938	7.91712	60.5968	7.06543	60.5876	6.6217	60.6005	6.60055	60.5923	6.36099	60.6034	6.34743	60.5902	5.96554	60.5849	6.68069
60.7057	12.0726	60.7168	13.0703	60.7071	6.67599	60.7119	6.17663	60.708	15.3848	60.7222	14.9505	60.7006	9.41121	60.712	10.0705	60.7088	8.99572	60.7113	8.72368	60.7035	11.2546	60.7158	10.8763	60.708	0.188479	60.707	0.151286	60.7108	-0.125422	60.7095	-0.065401	60.7054	7.94503	60.7083	7.05919	60.6993	6.65199	60.7129	6.535	60.7038	6.42686	60.7141	6.32618	60.7008	5.96246	60.6954	6.73189
60.8179	12.0129	60.8286	13.027	60.8177	6.41207	60.8226	5.94348	60.8195	15.8714	60.8339	15.4885	60.8116	9.36309	60.8226	9.95931	60.8199	8.73833	60.8218	8.50489	60.8141	11.0405	60.8265	10.6752	60.8187	0.164419	60.8187	0.158222	60.8214	-0.181037	60.8209	-0.106386	60.8161	8.00573	60.819	7.12903	60.8105	6.65668	60.8246	6.51813	60.8142	6.43278	60.8251	6.33425	60.8129	5.94219	60.8059	6.71898
60.9293	11.921	60.9392	12.9209	60.9286	6.1616	60.9336	5.68923	60.9312	16.4297	60.945	16.0325	60.9228	9.33774	60.9339	9.87283	60.9301	8.50535	60.9333	8.30032	60.9257	10.7567	60.9379	10.404	60.93	0.153067	60.9303	0.152984	60.9329	-0.181329	60.9314	-0.121978	60.9273	8.06598	60.9294	7.1673	60.9212	6.68084	60.9357	6.53272	60.9253	6.48923	60.9356	6.39487	60.9244	5.97597	60.9183	6.67955
61.0402	11.8226	61.0486	12.7806	61.0402	5.8789	61.0448	5.44582	61.0423	16.9838	61.0562	16.5873	61.0343	9.27499	61.0449	9.75348	61.0411	8.20652	61.0458	8.05701	61.0368	10.5158	61.0488	10.1516	61.0402	0.141607	61.041	0.127498	61.0443	-0.166674	61.042	-0.12841	61.0389	8.0766	61.0408	7.1703	61.0324	6.73112	61.0466	6.57513	61.0368	6.52598	61.0464	6.44586	61.035	6.05522	61.0295	6.64916
61.151	11.7355	61.1599	12.5808	61.1514	5.6794	61.1559	5.18213	61.1539	17.4839	61.1677	17.1177	61.1453	9.21009	61.1558	9.65516	61.152	7.93187	61.1573	7.78431	61.1477	10.2966	61.1597	9.90822	61.1502	0.098846	61.1514	0.076232	61.1552	-0.194286	61.1535	-0.117387	61.1498	8.06941	61.1522	7.17737	61.1436	6.77076	61.1574	6.5542	61.1479	6.54952	61.1582	6.43523	61.146	6.07036	61.1396	6.63451
61.2628	11.5704	61.272	12.3897	61.2626	5.50148	61.267	4.97875	61.2657	17.9916	61.279	17.6364	61.2571	9.15591	61.2671	9.62186	61.2639	7.67345	61.2673	7.53759	61.2595	9.97406	61.2715	9.67965	61.2619	0.012083	61.2629	0.118554	61.2657	-0.164955	61.2647	-0.175764	61.2612	8.13027	61.2637	7.1763	61.2549	6.79594	61.2691	6.55089	61.2595	6.61539	61.2703	6.48581	61.2566	6.05804	61.2508	6.64548
61.3736	11.3382	61.3827	12.22	61.3735	5.18974	61.3785	4.79298	61.3758	18.4922	61.3899	18.1653	61.3684	9.10217	61.3778	9.5573	61.375	7.39217	61.3784	7.24212	61.3699	9.66691	61.3821	9.4521	61.3739	-0.034894	61.3754	0.11493	61.3765	-0.135264	61.3759	-0.197077	61.3718	8.16841	61.3747	7.17968	61.3664	6.78659	61.3804	6.62996	61.3706	6.69212	61.3809	6.55717	61.3676	6.09683	61.3631	6.63613
61.4836	11.1411	61.4942	11.9968	61.4845	4.91654	61.4902	4.58624	61.487	18.9352	61.5007	18.6471	61.4791	9.01435	61.4896	9.4273	61.4863	7.11098	61.49	6.91351	61.4799	9.42122	61.4933	9.15796	61.4858	-0.034282	61.4869	-0.034578	61.4887	-0.189996	61.4865	-0.160805	61.4828	8.19033	61.4857	7.20277	61.4778	6.79684	61.4917	6.6322	61.4818	6.75995	61.4918	6.5816	61.48	6.09399	61.4738	6.59298
61.5951	10.9476	61.6066	11.7608	61.5964	4.73257	61.602	4.35318	61.5987	19.3369	61.6119	19.076	61.5907	8.91711	61.6021	9.30152	61.5976	6.82905	61.6009	6.64159	61.5927	9.1479	61.6051	8.84371	61.5974	-0.008789	61.5978	-0.090995	61.6012	-0.240634	61.5983	-0.195262	61.5946	8.19865	61.5978	7.23297	61.589	6.86899	61.6043	6.60963	61.5928	6.76875	61.6036	6.59643	61.5935	6.05138	61.5842	6.60711
61.7071	10.7254	61.7178	11.5651	61.7085	4.4658	61.7132	4.1134	61.7097	19.7588	61.723	19.5039	61.7021	8.84153	61.7135	9.20109	61.7089	6.5385	61.7125	6.38504	61.705	8.86585	61.717	8.5573	61.7083	0.009924	61.7086	-0.084681	61.7123	-0.242144	61.7111	-0.185779	61.7048	8.17876	61.7097	7.21634	61.7001	6.92935	61.7161	6.61776	61.7034	6.79773	61.7143	6.61518	61.7038	6.08617	61.6972	6.64846
61.8174	10.5106	61.8288	11.4122	61.8198	4.14224	61.8246	3.91015	61.8208	20.2023	61.834	19.9225	61.8126	8.74356	61.8237	9.09608	61.8205	6.2633	61.8241	6.12416	61.8161	8.57642	61.8282	8.30219	61.8183	-0.028085	61.8199	-0.073032	61.8232	-0.189823	61.8223	-0.170353	61.8162	8.19392	61.8208	7.16551	61.8115	6.93711	61.8271	6.67721	61.8145	6.83473	61.8248	6.69093	61.8129	6.09093	61.8095	6.61159
61.9282	10.2577	61.9403	11.1863	61.9307	3.92301	61.9352	3.72942	61.9322	20.574	61.9454	20.3173	61.9236	8.62694	61.9348	8.97879	61.9306	6.02466	61.935	5.88385	61.927	8.25758	61.9386	8.04094	61.9286	-0.057248	61.932	-0.076749	61.935	-0.166964	61.933	-0.159215	61.9285	8.18018	61.9317	7.14537	61.9223	6.9817	61.9382	6.76192	61.9254	6.85951	61.9367	6.71667	61.9251	6.09693	61.9201	6.60647
62.0406	9.99654	62.0511	10.9167	62.0415	3.74466	62.0457	3.5021	62.0437	20.8623	62.0569	20.7325	62.0351	8.487	62.0464	8.83712	62.0418	5.78228	62.0464	5.6698	62.0377	7.9534	62.0502	7.73733	62.0404	-0.09627	62.043	-0.093558	62.0467	-0.198746	62.0435	-0.152939	62.0391	8.18197	62.0425	7.15411	62.0333	7.03682	62.049	6.7854	62.0366	6.89497	62.0482	6.71384	62.0373	6.14172	62.0307	6.65968
62.1519	9.75723	62.1617	10.7021	62.1522	3.52163	62.1566	3.29771	62.1534	21.154	62.1685	21.0593	62.1463	8.33693	62.1577	8.65069	62.1539	5.48234	62.1578	5.40156	62.149	7.6702	62.1609	7.4793	62.1516	-0.137253	62.1542	-0.04918	62.1584	-0.213265	62.1544	-0.18107	62.1504	8.19502	62.1539	7.14011	62.1449	7.06677	62.1596	6.78247	62.1478	6.95009	62.1599	6.73721	62.1483	6.17427	62.1413	6.64096
62.2629	9.47393	62.2737	10.4675	62.2629	3.34964	62.2674	3.15026	62.2637	21.4128	62.2794	21.2903	62.2567	8.19403	62.2686	8.45923	62.265	5.22024	62.2685	5.09238	62.2606	7.39148	62.2723	7.22403	62.2628	-0.143942	62.2661	-0.025868	62.2698	-0.20567	62.2656	-0.218769	62.2615	8.13875	62.2652	7.10205	62.256	7.09229	62.2704	6.79593	62.2586	6.98508	62.2714	6.77896	62.2588	6.15142	62.2515	6.6516
62.3743	9.16786	62.3849	10.1861	62.3733	3.20441	62.3786	2.95896	62.3755	21.6094	62.3907	21.5184	62.3676	8.03518	62.3801	8.25307	62.3766	4.97682	62.3797	4.82529	62.3713	7.08197	62.3841	6.94568	62.3749	-0.164665	62.3772	-0.069144	62.3809	-0.198854	62.3767	-0.214265	62.3712	8.06827	62.3752	7.07234	62.3667	7.14847	62.382	6.85934	62.3701	6.98502	62.3821	6.82215	62.3696	6.11408	62.363	6.69086
62.4852	8.91221	62.4952	9.9093	62.4847	3.00255	62.4895	2.78284	62.4869	21.7494	62.5017	21.7395	62.4783	7.81668	62.491	8.07585	62.4874	4.6906	62.4909	4.60072	62.4817	6.74567	62.494	6.68785	62.4854	-0.172362	62.4871	-0.083291	62.4915	-0.208407	62.4876	-0.184694	62.4823	8.02321	62.4854	7.0504	62.4773	7.2098	62.4934	6.89716	62.481	7.01505	62.4924	6.81002	62.4802	6.09072	62.4743	6.6531
62.5959	8.6633	62.6067	9.65085	62.596	2.80073	62.6007	2.6205	62.598	21.8064	62.6124	21.9032	62.5885	7.62313	62.6005	7.92608	62.5977	4.40681	62.6009	4.37624	62.5928	6.43001	62.6043	6.41914	62.596	-0.169516	62.5971	-0.071305	62.6016	-0.220727	62.5979	-0.192945	62.5933	7.96288	62.5967	7.00662	62.5876	7.22854	62.6037	6.87755	62.5915	7.03096	62.6028	6.82545	62.5907	6.10389	62.5858	6.61875
62.7071	8.39001	62.7177	9.37615	62.7065	2.61918	62.7124	2.43873	62.7096	21.8132	62.7236	21.9764	62.7004	7.47301	62.712	7.75263	62.708	4.18309	62.7115	4.13878	62.7036	6.14209	62.7162	6.12377	62.7076	-0.185858	62.7082	-0.047819	62.7117	-0.211452	62.7089	-0.189694	62.7044	7.9071	62.7077	6.92687	62.6995	7.23323	62.7146	6.86184	62.7031	6.98705	62.7147	6.8803	62.7026	6.16528	62.6964	6.63598
62.8201	8.10852	62.8288	9.05507	62.8186	2.44968	62.8237	2.27474	62.8209	21.7919	62.835	21.9909	62.8124	7.2818	62.8245	7.58252	62.8199	3.98264	62.8229	3.92326	62.8143	5.88269	62.8276	5.85956	62.8183	-0.208482	62.8205	-0.049024	62.823	-0.191132	62.8211	-0.223692	62.8159	7.79807	62.8188	6.88554	62.811	7.23174	62.8259	6.91311	62.8148	6.98935	62.8268	6.90758	62.8148	6.16496	62.8073	6.67565
62.9311	7.81589	62.941	8.74758	62.93	2.27504	62.9349	2.139	62.9318	21.7075	62.9466	21.9176	62.9237	7.09085	62.9356	7.39836	62.9304	3.75292	62.9351	3.68545	62.9259	5.60727	62.9384	5.59318	62.9286	-0.24131	62.9327	-0.060423	62.9351	-0.166511	62.9326	-0.252131	62.9267	7.70118	62.9302	6.84709	62.9215	7.26459	62.9377	6.95969	62.9261	7.04461	62.9378	6.92684	62.9255	6.10297	62.9188	6.7131
63.041	7.52199	63.0518	8.46647	63.041	2.12917	63.046	1.99385	63.0426	21.5766	63.0571	21.818	63.0344	6.94166	63.0465	7.16642	63.0402	3.51495	63.0463	3.4811	63.0372	5.3237	63.0493	5.33834	63.0396	-0.241991	63.0442	-0.069645	63.0462	-0.174271	63.0434	-0.247591	63.0378	7.67708	63.0419	6.74391	63.0331	7.33753	63.049	6.98602	63.0375	7.06407	63.0481	6.93758	63.0364	6.07286	63.0301	6.68804
63.1519	7.20689	63.1623	8.14822	63.1527	1.98344	63.1571	1.86517	63.1538	21.4204	63.1674	21.6986	63.1452	6.76125	63.1574	6.93249	63.1526	3.2871	63.1571	3.2812	63.1483	5.0929	63.1603	5.1142	63.151	-0.220427	63.1552	-0.085104	63.1565	-0.190398	63.1546	-0.210337	63.1487	7.62617	63.1538	6.67006	63.1447	7.36501	63.1596	7.02923	63.1476	7.05459	63.1589	6.90378	63.1471	6.11544	63.1418	6.62734
63.2634	6.88814	63.2733	7.83387	63.2635	1.8133	63.268	1.75785	63.2657	21.1361	63.2788	21.4342	63.2568	6.56665	63.268	6.74123	63.2639	3.08358	63.2686	3.05017	63.2594	4.84727	63.2717	4.85416	63.2622	-0.202134	63.2658	-0.109261	63.2673	-0.188477	63.2658	-0.198224	63.2601	7.52775	63.2652	6.60498	63.2562	7.35132	63.2713	7.00369	63.2587	6.99415	63.2701	6.91001	63.2579	6.13252	63.2526	6.55823
63.3754	6.61736	63.384	7.53965	63.3748	1.68027	63.3785	1.63784	63.3765	20.7577	63.3904	21.1476	63.3681	6.35426	63.3791	6.54759	63.3748	2.88093	63.3797	2.86535	63.3704	4.54059	63.3845	4.62525	63.374	-0.193096	63.3766	-0.127073	63.3791	-0.193477	63.3771	-0.205325	63.3719	7.39871	63.3762	6.50839	63.3672	7.37942	63.3827	6.92687	63.3704	6.88848	63.381	6.94149	63.3693	6.09688	63.3633	6.4482
63.4859	6.35645	63.4957	7.25274	63.4861	1.54231	63.4911	1.5233	63.4871	20.3772	63.5022	20.8852	63.4797	6.11601	63.4911	6.31433	63.4856	2.65858	63.4912	2.69844	63.4812	4.28201	63.4961	4.40586	63.4851	-0.165442	63.4878	-0.128396	63.4899	-0.163134	63.4882	-0.216565	63.4836	7.27739	63.4875	6.42371	63.4781	7.41302	63.4942	6.91016	63.481	6.83526	63.4927	6.88618	63.4809	6.06024	63.4746	6.34947
63.598	6.05237	63.6077	6.98776	63.5975	1.42079	63.6041	1.42625	63.5985	19.9516	63.6138	20.5212	63.5908	5.90977	63.6028	6.08456	63.5972	2.46334	63.6031	2.55118	63.5924	4.07158	63.6054	4.16106	63.5964	-0.10373	63.5997	-0.124319	63.6005	-0.134589	63.5999	-0.201306	63.5956	7.14334	63.5986	6.32777	63.5894	7.38447	63.6063	6.93109	63.5919	6.81286	63.6054	6.82483	63.5927	6.00085	63.587	6.33197
63.7093	5.74493	63.7188	6.69286	63.7088	1.33311	63.7143	1.30706	63.7103	19.4761	63.7243	20.1014	63.7019	5.70215	63.7142	5.87277	63.7081	2.3047	63.7143	2.39946	63.7042	3.80627	63.7156	3.94167	63.7084	-0.126246	63.7109	-0.092345	63.7122	-0.135079	63.7117	-0.209915	63.7058	7.03181	63.7101	6.25322	63.7011	7.36852	63.717	6.91879	63.703	6.76361	63.7171	6.81149	63.7044	5.93482	63.6983	6.33393
63.8193	5.46731	63.8296	6.38928	63.8196	1.2442	63.8242	1.20724	63.8214	19.0296	63.8354	19.6838	63.8139	5.46086	63.8256	5.64499	63.819	2.16106	63.8258	2.19624	63.8158	3.57308	63.8289	3.70019	63.8197	-0.176767	63.8226	-0.053428	63.8245	-0.181318	63.8228	-0.238158	63.8167	6.9779	63.8211	6.15572	63.8128	7.38206	63.8275	6.90663	63.8154	6.71609	63.8278	6.74145	63.8162	5.88263	63.8085	6.27801
63.9298	5.20222	63.9414	6.12025	63.9308	1.14444	63.936	1.10241	63.9322	18.5425	63.9472	19.2283	63.9245	5.22653	63.9366	5.45485	63.9311	2.01319	63.9372	2.03548	63.927	3.38352	63.941	3.48411	63.9302	-0.189792	63.9346	-0.060155	63.9351	-0.244301	63.9335	-0.190652	63.9278	6.8952	63.9315	6.01494	63.9237	7.40536	63.9388	6.90855	63.9268	6.61105	63.9391	6.65163	63.9262	5.87936	63.9206	6.17671
64.0413	4.93998	64.0529	5.8456	64.0424	1.08531	64.0481	0.978781	64.0428	17.9777	64.0584	18.7281	64.0348	5.0149	64.0473	5.25158	64.0419	1.84839	64.0475	1.9104	64.0376	3.16319	64.0514	3.35184	64.041	-0.199348	64.0455	-0.089219	64.0451	-0.218197	64.0442	-0.179231	64.0384	6.7656	64.0428	5.89648	64.0349	7.35154	64.0495	6.91282	64.0372	6.50121	64.0496	6.62426	64.0365	5.87616	64.0322	6.13579
64.1536	4.7035	64.1634	5.55174	64.1542	1.00469	64.1592	0.891882	64.1536	17.4128	64.1698	18.211	64.146	4.80461	64.1581	5.02593	64.1529	1.66102	64.1586	1.7629	64.149	2.94792	64.1625	3.19642	64.153	-0.181444	64.1559	-0.0807	64.1566	-0.090761	64.1557	-0.189402	64.15	6.60632	64.1539	5.76919	64.1467	7.23348	64.1603	6.90417	64.1493	6.41623	64.1596	6.57746	64.1484	5.79846	64.1428	6.14302
64.2639	4.47419	64.2744	5.28451	64.2657	0.904114	64.2702	0.806578	64.2646	16.8501	64.2812	17.6648	64.2574	4.60489	64.2694	4.7826	64.264	1.51192	64.2695	1.63544	64.2611	2.75721	64.2739	2.92479	64.2651	-0.19071	64.2666	-0.079977	64.2682	-0.013745	64.2669	-0.181246	64.2607	6.38339	64.266	5.63937	64.2579	7.14416	64.2714	6.83231	64.2612	6.32307	64.2723	6.54016	64.2596	5.70292	64.2535	6.09544
64.3749	4.25585	64.3849	4.97813	64.3764	0.85996	64.3821	0.700345	64.3755	16.243	64.3924	17.064	64.369	4.40027	64.3808	4.57631	64.3757	1.38595	64.3812	1.49929	64.3726	2.60915	64.3854	2.70911	64.3757	-0.204661	64.3784	-0.042751	64.38	-0.004112	64.3783	-0.176922	64.372	6.22879	64.3779	5.53232	64.368	7.05855	64.3831	6.69724	64.3715	6.20737	64.3846	6.48897	64.3713	5.63624	64.3655	6.00734
64.4868	4.02527	64.4957	4.66512	64.4871	0.782575	64.4927	0.661306	64.4869	15.609	64.5034	16.4641	64.4805	4.18267	64.4917	4.3628	64.4881	1.2428	64.4929	1.37419	64.484	2.42178	64.4957	2.59704	64.4861	-0.171255	64.4895	-0.035363	64.4912	-0.027765	64.4893	-0.176519	64.4832	6.11673	64.4883	5.43121	64.4787	7.02729	64.4945	6.66377	64.4815	6.07358	64.495	6.38183	64.4832	5.55243	64.4771	5.87333
64.5969	3.78495	64.6056	4.47259	64.5967	0.651207	64.6017	0.677265	64.5972	14.9616	64.6125	15.8898	64.5903	3.96459	64.6016	4.0972	64.5978	1.12285	64.6023	1.26052	64.5934	2.20409	64.6053	2.45608	64.5962	-0.081758	64.5984	-0.086126	64.5999	-0.088439	64.5981	-0.131293	64.5925	5.9642	64.5977	5.2722	64.5881	7.01201	64.6036	6.66409	64.5919	5.96688	64.6045	6.27255	64.5922	5.467	64.586	5.77872
64.7064	3.55104	64.7158	4.27599	64.7064	0.534963	64.712	0.621878	64.7067	14.3325	64.722	15.2858	64.7	3.75246	64.7114	3.92187	64.7074	1.00648	64.7117	1.12053	64.7022	2.03352	64.7165	2.30224	64.706	-0.050779	64.7077	-0.066678	64.7095	-0.073023	64.7076	-0.079595	64.7017	5.82357	64.7071	5.16217	64.698	6.929	64.7132	6.62906	64.703	5.86663	64.7148	6.16242	64.7012	5.41885	64.6954	5.72773
64.8172	3.33371	64.8279	4.00044	64.8179	0.481896	64.8225	0.502321	64.8175	13.7388	64.8336	14.6746	64.8109	3.55746	64.8222	3.76047	64.818	0.92717	64.8226	1.00519	64.8136	1.90384	64.8278	2.18182	64.8163	-0.067182	64.8188	-0.016695	64.8212	0.014338	64.819	-0.095591	64.8129	5.68752	64.8181	5.07635	64.8095	6.83121	64.8241	6.57823	64.8139	5.73101	64.8258	6.08129	64.8114	5.35123	64.807	5.68172
64.9282	3.17712	64.9389	3.75385	64.9299	0.439002	64.9337	0.425824	64.9286	13.1401	64.9448	14.0533	64.9227	3.32574	64.9338	3.54906	64.928	0.817202	64.9339	0.934231	64.9254	1.77439	64.9385	2.02459	64.9272	-0.054483	64.93	-0.004972	64.9317	0.019936	64.931	-0.091935	64.9247	5.5059	64.9292	4.91007	64.9207	6.76297	64.9356	6.4799	64.9246	5.61265	64.9365	6.00191	64.9224	5.24905	64.9178	5.60086
65.0392	3.00607	65.05	3.55317	65.0407	0.375741	65.0463	0.443538	65.0396	12.5326	65.056	13.4056	65.034	3.14066	65.0451	3.33951	65.0403	0.681773	65.0449	0.855633	65.0363	1.61899	65.0502	1.87122	65.0391	-0.056863	65.0413	0.00465	65.0432	0.005949	65.0425	-0.016594	65.0362	5.32327	65.0406	4.73666	65.0317	6.68457	65.0472	6.36326	65.0353	5.56241	65.0475	5.87953	65.0346	5.14186	65.0286	5.47255
65.1504	2.80514	65.161	3.35661	65.1516	0.35385	65.1571	0.41666	65.1514	11.9099	65.1671	12.7524	65.1449	2.98036	65.1562	3.17506	65.1523	0.638884	65.1565	0.768335	65.1476	1.50655	65.1612	1.77237	65.1502	-0.028539	65.1526	0.037102	65.1551	0.029259	65.153	0.017085	65.148	5.209	65.1524	4.64232	65.1424	6.5436	65.1585	6.20486	65.146	5.43094	65.1593	5.79666	65.146	5.04591	65.1401	5.31719
65.262	2.64012	65.2716	3.12951	65.2624	0.32236	65.2677	0.30292	65.2627	11.3303	65.2782	12.1405	65.2556	2.81408	65.2669	3.01251	65.2633	0.591915	65.2686	0.70406	65.2583	1.41	65.2716	1.65421	65.2616	-0.003094	65.2632	-0.003301	65.2667	0.037744	65.2646	-0.016272	65.2589	5.08255	65.2633	4.54099	65.254	6.34974	65.2692	6.10289	65.258	5.22992	65.2698	5.69765	65.2572	4.96395	65.2515	5.17971
65.3729	2.45829	65.3829	2.93529	65.3728	0.25465	65.3786	0.224525	65.3741	10.8038	65.3902	11.5374	65.3664	2.66724	65.3773	2.8184	65.375	0.481882	65.3803	0.64453	65.3693	1.26895	65.3825	1.52454	65.3737	-0.017679	65.3748	-0.040983	65.3779	0.077629	65.3761	-0.062963	65.3693	4.91173	65.3748	4.36957	65.3651	6.24829	65.3802	5.99358	65.3698	5.06884	65.3809	5.54525	65.3688	4.87552	65.3634	5.10663
65.4831	2.23053	65.4945	2.79539	65.4844	0.179549	65.4891	0.177719	65.4848	10.2416	65.5009	10.9531	65.4781	2.48226	65.4892	2.65776	65.4857	0.367357	65.4907	0.565403	65.481	1.14366	65.4933	1.40793	65.485	-0.037775	65.4864	0	65.4891	0.082627	65.4871	-0.09734	65.4803	4.7659	65.4859	4.23007	65.4759	6.14914	65.4921	5.81737	65.4798	4.90714	65.4937	5.40778	65.4792	4.75392	65.4745	5.01444
65.595	2.04285	65.6059	2.62634	65.596	0.153348	65.6009	0.159671	65.5952	9.6076	65.6122	10.3868	65.5893	2.33485	65.602	2.47161	65.5961	0.310258	65.6016	0.463312	65.5924	1.05967	65.6051	1.30857	65.5962	-0.024037	65.5978	0.073343	65.6003	0.038389	65.5984	-0.071445	65.5917	4.61148	65.5976	4.08113	65.587	5.99168	65.6033	5.73238	65.5906	4.76523	65.6044	5.29018	65.5902	4.5832	65.5853	4.83923
65.7076	1.92362	65.7171	2.4419	65.7081	0.113386	65.7136	0.170274	65.7077	9.02314	65.7239	9.84038	65.7007	2.17171	65.7151	2.27536	65.7078	0.313115	65.714	0.39001	65.7046	0.995888	65.7176	1.19247	65.7084	0.0304	65.7096	0.088045	65.7117	0.050205	65.71	0.00326	65.7048	4.40545	65.7101	3.92915	65.6998	5.8308	65.7146	5.60611	65.7038	4.64246	65.7162	5.16934	65.703	4.44561	65.6963	4.67712
65.82	1.82554	65.8288	2.26169	65.8205	0.044552	65.8259	0.110207	65.8206	8.512	65.8354	9.32993	65.8137	1.96753	65.8261	2.13452	65.8199	0.244773	65.8253	0.322469	65.8167	0.921039	65.8298	1.05865	65.8205	0.078115	65.8217	0.098207	65.8236	0.079558	65.8221	0.022863	65.8168	4.22027	65.822	3.83254	65.813	5.63941	65.8265	5.40315	65.8156	4.5222	65.8294	5.00248	65.8148	4.3506	65.8084	4.58726
65.9314	1.69919	65.9413	2.08326	65.932	0.008741	65.9367	0.050408	65.9314	7.9648	65.9471	8.81017	65.9254	1.83941	65.9363	2.0158	65.9315	0.148053	65.9367	0.245065	65.9283	0.812265	65.9401	0.988079	65.9312	0.076343	65.9336	0.073621	65.9358	0.135447	65.9333	-0.001559	65.9273	4.0887	65.9336	3.71975	65.9244	5.49789	65.9384	5.27747	65.9262	4.35748	65.9408	4.8572	65.9261	4.23848	65.9211	4.45378
66.0421	1.57554	66.0537	1.95701	66.0431	0.01314	66.0475	0.030202	66.0421	7.47818	66.0588	8.28876	66.0365	1.74973	66.0482	1.90773	66.0429	0.140577	66.0485	0.210184	66.0393	0.715178	66.05	0.932374	66.0422	0.023238	66.0442	0.007303	66.0475	0.171629	66.0436	-0.032038	66.0383	3.94601	66.0443	3.53741	66.0354	5.36948	66.0497	5.14762	66.0376	4.17553	66.0512	4.73194	66.0372	4.15311	66.0327	4.31316
66.1535	1.45791	66.1654	1.85993	66.154	0.013735	66.1589	0.033259	66.153	7.05505	66.1702	7.77921	66.1478	1.62811	66.1593	1.80243	66.1544	0.116647	66.1594	0.200354	66.1509	0.585818	66.1618	0.827208	66.1545	0.053001	66.1557	0.027858	66.1583	0.154164	66.1552	-0.071968	66.1491	3.80415	66.1559	3.4277	66.1465	5.18851	66.1614	5.00262	66.1493	4.04198	66.1613	4.60295	66.148	4.01143	66.1443	4.22049
66.265	1.3397	66.2758	1.70636	66.265	-0.00694	66.2702	0.042461	66.2648	6.65425	66.2806	7.34742	66.2583	1.51391	66.27	1.65629	66.2651	0.038277	66.2705	0.192071	66.2627	0.461598	66.2736	0.715263	66.2657	0.126198	66.2672	0.075695	66.2697	0.13853	66.267	0.000383	66.2601	3.66971	66.2669	3.3721	66.2573	5.01459	66.2738	4.87256	66.2602	3.92401	66.2723	4.48883	66.2591	3.87828	66.2551	4.10865
66.3762	1.22764	66.3861	1.56354	66.3755	-0.023337	66.3813	-0.014487	66.3767	6.23236	66.3912	6.95381	66.3695	1.42236	66.3812	1.49	66.3765	-0.048652	66.3814	0.178291	66.3727	0.415439	66.3854	0.646118	66.3752	0.152918	66.3783	0.056187	66.3812	0.140061	66.3783	0.037297	66.3708	3.53758	66.3771	3.2092	66.3684	4.89123	66.3853	4.74564	66.3707	3.79551	66.3841	4.34894	66.3705	3.74391	66.3655	3.98289
66.4884	1.07878	66.4977	1.50712	66.4867	-0.034833	66.4923	-0.045846	66.4874	5.78266	66.5025	6.49353	66.4815	1.30002	66.4929	1.39011	66.4888	-0.069908	66.4922	0.137974	66.4829	0.381329	66.497	0.609314	66.4869	0.173382	66.4897	0.051674	66.4924	0.141868	66.4888	0.052226	66.482	3.39954	66.4886	3.0337	66.48	4.7192	66.4957	4.61489	66.482	3.66223	66.4957	4.20697	66.4821	3.58269	66.4778	3.83716
66.5982	0.980217	66.6088	1.40719	66.5979	-0.047987	66.6034	-0.056885	66.5978	5.36187	66.6138	6.06876	66.5925	1.14969	66.6036	1.28137	66.599	-0.054254	66.6034	0.078012	66.5938	0.271127	66.6074	0.562863	66.5984	0.198631	66.5998	0.099232	66.6034	0.202426	66.5999	0.111872	66.5931	3.24297	66.6	2.89304	66.5904	4.51822	66.6059	4.44095	66.5933	3.46768	66.6066	4.0559	66.5927	3.47793	66.5891	3.70794
66.7073	0.864889	66.7195	1.25161	66.7086	-0.10295	66.7145	-0.099131	66.7075	5.00592	66.7253	5.70864	66.7031	1.00889	66.7135	1.15936	66.7081	-0.085613	66.7144	0.057857	66.7048	0.191045	66.7165	0.529831	66.7081	0.175825	66.7105	0.130306	66.7137	0.233614	66.7113	0.140594	66.7037	3.10844	66.7107	2.7453	66.701	4.36201	66.7167	4.23951	66.7035	3.29373	66.7174	3.88245	66.7036	3.35643	66.6996	3.58872
66.8184	0.704954	66.8308	1.10848	66.82	-0.109073	66.8258	-0.09342	66.8192	4.66568	66.837	5.32704	66.8145	0.883081	66.8244	1.07681	66.8187	-0.116215	66.8262	0.020181	66.8165	0.203149	66.8277	0.43972	66.8193	0.193709	66.8216	0.124274	66.8244	0.215472	66.8219	0.146468	66.8151	2.9919	66.8209	2.66384	66.8117	4.19757	66.8277	4.03946	66.8147	3.16527	66.8286	3.75917	66.8142	3.23421	66.8104	3.43146
66.9295	0.686338	66.9424	0.988158	66.9305	-0.134817	66.9371	-0.066464	66.9306	4.35761	66.948	5.00307	66.9251	0.795912	66.9362	1.00995	66.9307	-0.146743	66.9372	-0.038388	66.9282	0.174836	66.9403	0.355954	66.9307	0.237567	66.9329	0.120529	66.936	0.285843	66.9328	0.089522	66.9274	2.84823	66.9326	2.54229	66.922	4.08148	66.9385	3.91148	66.9268	3.04659	66.9392	3.64513	66.9254	3.11837	66.9205	3.28064
67.0416	0.702362	67.0534	0.900592	67.0413	-0.227863	67.0484	-0.063737	67.0413	4.05457	67.0596	4.68422	67.0359	0.7252	67.0468	0.929344	67.0423	-0.17558	67.0481	-0.019217	67.0391	0.15726	67.0503	0.309231	67.042	0.209207	67.0441	0.143672	67.0473	0.317371	67.0438	0.06531	67.0389	2.69842	67.0443	2.4303	67.0331	3.97629	67.0499	3.79569	67.0376	2.97388	67.0502	3.49812	67.0372	3.01092	67.0317	3.15463
67.1534	0.597459	67.1641	0.86046	67.1531	-0.202484	67.1597	-0.094722	67.1533	3.72971	67.1704	4.33475	67.1471	0.634278	67.1578	0.801202	67.1534	-0.150002	67.16	0.021614	67.149	0.155866	67.1617	0.281743	67.1533	0.205726	67.154	0.168496	67.1587	0.276937	67.155	0.147248	67.1494	2.5766	67.1546	2.36644	67.1443	3.76734	67.1615	3.63442	67.1488	2.8462	67.1624	3.37178	67.1488	2.86319	67.1432	3.05552
67.2647	0.534589	67.2754	0.757593	67.2645	-0.140027	67.2708	-0.102526	67.2646	3.46632	67.2815	4.03885	67.2587	0.557363	67.2696	0.715748	67.2646	-0.146598	67.2707	0.015993	67.26	0.129997	67.2743	0.270938	67.2641	0.226403	67.2662	0.170002	67.2708	0.246543	67.2665	0.188499	67.2609	2.44952	67.2669	2.21611	67.2556	3.54922	67.272	3.47693	67.2602	2.69348	67.2743	3.20664	67.2604	2.70065	67.254	2.92739
67.3757	0.521396	67.387	0.598772	67.3763	-0.137938	67.381	-0.083836	67.3761	3.19549	67.3924	3.76034	67.3702	0.498508	67.3817	0.662603	67.3761	-0.184772	67.3816	-0.036106	67.3718	0.074369	67.3856	0.228743	67.3756	0.237934	67.3787	0.158644	67.3827	0.219198	67.3777	0.176165	67.3726	2.30543	67.378	2.05021	67.3675	3.4514	67.3831	3.3294	67.3714	2.58135	67.3848	3.04736	67.3712	2.6015	67.3652	2.78048
67.4863	0.435519	67.4985	0.539721	67.4872	-0.146728	67.4925	-0.114597	67.487	2.9497	67.5025	3.4397	67.4813	0.434917	67.493	0.561349	67.4872	-0.212164	67.4932	-0.152697	67.4834	0.013857	67.4966	0.206265	67.4875	0.255715	67.4893	0.165911	67.4933	0.254972	67.4883	0.177102	67.4833	2.20529	67.4885	1.94315	67.4795	3.35532	67.4951	3.19785	67.483	2.51338	67.4948	2.93134	67.4819	2.52181	67.4769	2.6822
67.5991	0.333298	67.6092	0.526017	67.5985	-0.198594	67.6051	-0.15595	67.5975	2.74768	67.6147	3.18336	67.5933	0.360625	67.604	0.487117	67.5981	-0.256045	67.6045	-0.215638	67.595	-0.013253	67.6079	0.187868	67.5995	0.274739	67.6007	0.116062	67.6036	0.283391	67.5999	0.158135	67.5942	2.13634	67.6	1.84643	67.5905	3.20195	67.6063	3.07817	67.5946	2.39395	67.6062	2.78693	67.5932	2.43295	67.5877	2.60944
67.7116	0.273051	67.7195	0.469263	67.7112	-0.207824	67.7169	-0.161967	67.7087	2.55261	67.7271	3.01696	67.7051	0.265619	67.7161	0.446757	67.7098	-0.33354	67.7155	-0.144431	67.7059	-0.088738	67.72	0.122491	67.7102	0.29085	67.7121	0.070643	67.715	0.330694	67.7118	0.157985	67.7066	1.97843	67.7122	1.76261	67.7014	3.05686	67.7173	2.97153	67.7063	2.25753	67.7181	2.65473	67.7049	2.31405	67.6988	2.4994
67.822	0.241347	67.8321	0.406936	67.8223	-0.178585	67.828	-0.183435	67.8203	2.33154	67.8386	2.81221	67.8159	0.22233	67.8273	0.365193	67.8214	-0.336086	67.826	-0.096057	67.8174	-0.155934	67.8321	0.125264	67.8212	0.312104	67.8232	0.112855	67.8265	0.344322	67.8237	0.222839	67.818	1.83153	67.8247	1.68873	67.813	2.8919	67.8279	2.84127	67.8174	2.14797	67.8295	2.55656	67.8154	2.21399	67.8114	2.3225
67.9334	0.203	67.9437	0.354677	67.9327	-0.188808	67.9391	-0.201183	67.9326	2.15736	67.9489	2.56511	67.9256	0.185661	67.9387	0.292038	67.9324	-0.306407	67.9379	-0.132002	67.929	-0.143433	67.9436	0.147287	67.9325	0.349433	67.9344	0.14885	67.9382	0.331432	67.9352	0.238462	67.9287	1.7607	67.9353	1.55256	67.9243	2.72771	67.9388	2.69413	67.9289	2.03727	67.9412	2.48206	67.9257	2.12252	67.9234	2.17726
68.0448	0.146977	68.0548	0.279153	68.0435	-0.172099	68.0496	-0.176571	68.0435	1.98461	68.0601	2.3611	68.0367	0.115807	68.0495	0.258749	68.044	-0.293061	68.0496	-0.190689	68.0401	-0.121406	68.0541	0.0868	68.0438	0.403198	68.0461	0.20008	68.0499	0.376115	68.0455	0.256995	68.04	1.62769	68.0457	1.43856	68.0357	2.57694	68.0509	2.55685	68.0398	1.95544	68.0525	2.38309	68.0358	2.01397	68.0338	2.09831
68.1557	0.107719	68.1672	0.23461	68.1551	-0.152305	68.161	-0.167266	68.154	1.76772	68.1718	2.22527	68.1493	0.087476	68.1598	0.20355	68.1557	-0.265132	68.1617	-0.230548	68.1513	-0.101599	68.165	0.037813	68.1552	0.419102	68.1573	0.295038	68.1612	0.357997	68.1565	0.315786	68.1516	1.52277	68.1579	1.3695	68.1469	2.48733	68.1623	2.41508	68.15	1.84911	68.1632	2.25746	68.1482	1.85953	68.1447	2.0185
68.2668	0.070752	68.2774	0.172901	68.2666	-0.200109	68.2729	-0.208409	68.2654	1.66689	68.2832	2.03542	68.2604	0.059757	68.2708	0.140005	68.2669	-0.277435	68.2737	-0.169419	68.2629	-0.114121	68.277	0.041531	68.2657	0.416882	68.2684	0.340182	68.2717	0.347775	68.2682	0.293513	68.2631	1.48041	68.27	1.32334	68.2575	2.38238	68.2731	2.27355	68.2611	1.72801	68.2741	2.11045	68.2616	1.71297	68.256	1.9211
68.3777	0.024357	68.3876	0.108302	68.3768	-0.226037	68.3838	-0.248264	68.3768	1.60931	68.395	1.84763	68.3718	0.036353	68.3814	0.123528	68.3779	-0.282562	68.3837	-0.146371	68.374	-0.20029	68.388	0.059313	68.3766	0.460742	68.3803	0.270639	68.3827	0.442489	68.3797	0.280999	68.3734	1.42142	68.3807	1.27437	68.3686	2.25096	68.3841	2.1623	68.3725	1.64437	68.3853	2.02157	68.3723	1.62189	68.3671	1.84489
68.488	0.009055	68.4991	0.052818	68.4883	-0.220332	68.4945	-0.237816	68.4882	1.43887	68.5061	1.65148	68.4832	0.050653	68.4928	0.114692	68.4893	-0.285822	68.4955	-0.187021	68.4851	-0.202351	68.4989	0.056244	68.4879	0.462045	68.4917	0.228494	68.4947	0.511708	68.4908	0.291919	68.4841	1.31927	68.4921	1.16303	68.4799	2.14963	68.4942	2.04966	68.4837	1.53878	68.4962	1.96853	68.4832	1.57561	68.4783	1.75608
68.5989	-0.009137	68.6099	0.013799	68.5996	-0.216686	68.6051	-0.221769	68.5994	1.23643	68.6166	1.47995	68.5943	0.052148	68.6035	0.078866	68.6	-0.289785	68.6068	-0.217519	68.5957	-0.152661	68.61	0.035096	68.5988	0.479144	68.6026	0.268134	68.6056	0.508164	68.6019	0.272102	68.5948	1.19362	68.6029	1.10948	68.5913	2.03004	68.6051	1.96609	68.5948	1.39461	68.6065	1.86885	68.5931	1.50901	68.5891	1.63391
68.71	-0.076127	68.7199	0.027244	68.7101	-0.225532	68.7164	-0.21317	68.7101	1.10802	68.7268	1.41465	68.7044	0.005674	68.7143	-0.001926	68.7096	-0.273647	68.7167	-0.149998	68.705	-0.213618	68.7194	-0.007814	68.7096	0.516712	68.7124	0.303894	68.7154	0.492345	68.7118	0.333473	68.705	1.11673	68.7124	1.0567	68.7024	1.90889	68.7161	1.89498	68.7043	1.31055	68.7168	1.77005	68.7031	1.40865	68.6993	1.55292
68.8203	-0.07267	68.8308	-0.014937	68.8213	-0.185438	68.8278	-0.172994	68.8204	1.04372	68.8377	1.31959	68.8142	-0.172943	68.8263	-0.071686	68.82	-0.257629	68.8269	-0.032102	68.8158	-0.242261	68.8294	-0.039529	68.8206	0.509248	68.8221	0.304242	68.8265	0.478739	68.822	0.402464	68.8162	1.058	68.8233	0.947596	68.8126	1.82161	68.8278	1.76778	68.815	1.27251	68.8282	1.6926	68.8137	1.38098	68.8094	1.49344
68.9313	-0.070828	68.9422	-0.059434	68.9326	-0.113612	68.9384	-0.155963	68.9311	0.970784	68.9486	1.18893	68.9252	-0.308653	68.9373	-0.096451	68.9315	-0.270311	68.9376	-0.093503	68.9282	-0.22853	68.9404	-0.031324	68.9311	0.489099	68.9331	0.269111	68.9379	0.489743	68.9337	0.376607	68.9279	0.990507	68.935	0.864373	68.9229	1.73971	68.9388	1.67726	68.9268	1.22696	68.9397	1.64769	68.9248	1.33541	68.9211	1.40224
69.0422	-0.135902	69.0529	-0.055012	69.0441	-0.143003	69.0487	-0.193388	69.0428	0.830417	69.0597	1.08551	69.037	-0.262454	69.0474	-0.133532	69.0433	-0.265875	69.049	-0.155006	69.0396	-0.250219	69.0516	-0.042045	69.0418	0.498141	69.0449	0.268419	69.0492	0.490424	69.0447	0.351659	69.0402	0.92449	69.0458	0.828127	69.0338	1.6561	69.049	1.59765	69.0374	1.12012	69.0512	1.58	69.037	1.22425	69.0327	1.35183
69.1531	-0.136788	69.1646	-0.068098	69.1555	-0.201051	69.159	-0.177768	69.1541	0.703146	69.1708	1.00159	69.1486	-0.17374	69.1582	-0.147914	69.1541	-0.270663	69.1604	-0.16978	69.1504	-0.28804	69.1631	-0.092993	69.1539	0.482037	69.1568	0.386604	69.1606	0.525236	69.1557	0.357034	69.1504	0.869691	69.1562	0.833249	69.1451	1.55295	69.1611	1.48784	69.1482	0.989874	69.1623	1.47901	69.1487	1.13855	69.144	1.30419
69.2645	-0.156622	69.2758	-0.103207	69.2662	-0.225749	69.2701	-0.148492	69.265	0.650265	69.2822	0.889832	69.2594	-0.157599	69.2706	-0.143377	69.2653	-0.293702	69.271	-0.212011	69.2621	-0.343565	69.2747	-0.119199	69.2653	0.494756	69.2674	0.427832	69.2718	0.549782	69.2674	0.384563	69.2601	0.812323	69.267	0.764271	69.257	1.39114	69.2723	1.38773	69.2592	0.974619	69.273	1.34906	69.2598	1.08873	69.2551	1.20294
69.3766	-0.192253	69.3864	-0.109555	69.3769	-0.228878	69.3823	-0.161944	69.377	0.64794	69.3933	0.807482	69.3705	-0.216315	69.3821	-0.167728	69.3766	-0.256105	69.3821	-0.172167	69.3729	-0.363194	69.3862	-0.093676	69.3759	0.545693	69.3787	0.400252	69.383	0.562526	69.3786	0.422019	69.3712	0.743973	69.3783	0.665946	69.369	1.26613	69.3836	1.29382	69.3706	0.991908	69.3843	1.23302	69.3707	1.06123	69.3655	1.10173
69.4877	-0.180244	69.4978	-0.077418	69.4883	-0.211605	69.4932	-0.139114	69.4885	0.60041	69.5041	0.739262	69.4821	-0.260706	69.4934	-0.197793	69.4877	-0.196064	69.4937	-0.113018	69.4843	-0.335375	69.4976	-0.054385	69.4875	0.553956	69.4901	0.427322	69.4938	0.617112	69.4893	0.429808	69.4832	0.715586	69.4895	0.615995	69.4801	1.19212	69.4949	1.23817	69.4824	0.927548	69.4968	1.16249	69.4815	1.0153	69.4773	1.01249
69.5994	-0.142668	69.6094	-0.08486	69.5997	-0.208046	69.6038	-0.110403	69.5998	0.462689	69.6152	0.64516	69.5938	-0.252873	69.6049	-0.23204	69.5995	-0.172628	69.6052	-0.099727	69.5965	-0.301834	69.6089	-0.044948	69.5988	0.520482	69.6006	0.413961	69.6059	0.569927	69.6012	0.403209	69.5955	0.699529	69.6016	0.596113	69.5901	1.14829	69.6061	1.19052	69.594	0.832943	69.6087	1.10485	69.5928	0.923913	69.5897	0.941689
69.7117	-0.125333	69.7213	-0.144425	69.7116	-0.169789	69.716	-0.092264	69.7114	0.402894	69.7266	0.578682	69.7057	-0.21836	69.7164	-0.286442	69.7109	-0.157205	69.7167	-0.095714	69.7073	-0.251803	69.72	-0.057101	69.7103	0.50314	69.7126	0.40598	69.7173	0.498676	69.7129	0.451474	69.707	0.633477	69.7135	0.550644	69.7011	1.09469	69.7188	1.12348	69.706	0.795077	69.72	1.01357	69.7046	0.830812	69.701	0.88444
69.8224	-0.148486	69.8334	-0.185367	69.8231	-0.101721	69.8278	-0.081521	69.8224	0.402249	69.8381	0.534007	69.8174	-0.247837	69.8279	-0.294884	69.8227	-0.154521	69.828	-0.135597	69.8187	-0.196587	69.8317	-0.062814	69.8217	0.516337	69.8249	0.426924	69.8281	0.547929	69.8244	0.524501	69.8177	0.553978	69.8245	0.521614	69.8129	1.00208	69.83	1.02097	69.8175	0.746669	69.8303	0.938208	69.8161	0.753148	69.8117	0.842359
69.9327	-0.206853	69.9438	-0.205493	69.9352	-0.080524	69.9394	-0.105156	69.9338	0.33501	69.9497	0.456147	69.9275	-0.277164	69.9386	-0.283066	69.9344	-0.19557	69.9393	-0.147639	69.9296	-0.175394	69.9434	-0.054991	69.9327	0.535681	69.9356	0.435204	69.94	0.628461	69.9352	0.507205	69.9287	0.528597	69.9358	0.507548	69.9248	0.98259	69.94	0.936911	69.9288	0.664744	69.9409	0.884364	69.9275	0.689438	69.923	0.811552
70.0451	-0.200095	70.0549	-0.233143	70.0465	-0.109596	70.051	-0.114494	70.0447	0.220045	70.0613	0.39975	70.0381	-0.332079	70.0497	-0.232876	70.0445	-0.208722	70.0506	-0.171656	70.0414	-0.171823	70.055	-0.086693	70.0437	0.537912	70.0462	0.385481	70.0516	0.675268	70.0456	0.485452	70.0404	0.542827	70.0469	0.46284	70.0352	1.00327	70.0514	0.939108	70.0404	0.613652	70.0532	0.84242	70.0389	0.657886	70.0349	0.783336
70.1568	-0.161871	70.1672	-0.244823	70.1562	-0.158447	70.1619	-0.112831	70.1558	0.124824	70.1722	0.381971	70.1491	-0.361269	70.161	-0.22239	70.1548	-0.171	70.1618	-0.188047	70.1528	-0.156042	70.1672	-0.118769	70.1553	0.556712	70.1572	0.419797	70.1631	0.716057	70.1576	0.491053	70.1515	0.486654	70.1573	0.402942	70.1459	0.955609	70.1636	0.906643	70.1519	0.566882	70.1647	0.819049	70.1504	0.622418	70.1454	0.726589
70.2668	-0.158251	70.2783	-0.221791	70.2677	-0.139704	70.2729	-0.134622	70.2681	0.037976	70.2839	0.298921	70.2604	-0.303805	70.2725	-0.293085	70.267	-0.153682	70.2718	-0.15315	70.2634	-0.173347	70.2785	-0.111578	70.2672	0.658317	70.2691	0.544329	70.2739	0.718537	70.2695	0.516479	70.2625	0.439143	70.2692	0.318748	70.259	0.895631	70.2746	0.806385	70.2636	0.545788	70.2761	0.782522	70.2615	0.54761	70.2562	0.674878
70.3783	-0.154645	70.3891	-0.204442	70.3796	-0.080839	70.3843	-0.169445	70.3789	-0.002926	70.3957	0.249929	70.3726	-0.290524	70.3844	-0.29158	70.3784	-0.18272	70.3838	-0.141728	70.3745	-0.201884	70.389	-0.122737	70.3784	0.73821	70.38	0.564291	70.385	0.652296	70.3805	0.55701	70.3735	0.379973	70.3808	0.286153	70.3704	0.8554	70.3853	0.748374	70.3741	0.518902	70.3866	0.753168	70.373	0.486479	70.3687	0.646409
70.4899	-0.164278	70.5006	-0.213993	70.4898	-0.061825	70.4955	-0.164202	70.4891	-0.008078	70.5071	0.252795	70.484	-0.357735	70.496	-0.265565	70.4899	-0.172238	70.4959	-0.133746	70.4858	-0.172274	70.4996	-0.10329	70.4895	0.73472	70.4911	0.54463	70.4955	0.588025	70.4913	0.587728	70.4846	0.328748	70.4928	0.246285	70.4809	0.798141	70.4962	0.662493	70.4846	0.467858	70.4972	0.727406	70.4848	0.445053	70.4802	0.621388
70.601	-0.188106	70.6119	-0.215232	70.6022	-0.07311	70.6074	-0.097341	70.6001	0.003184	70.6179	0.258566	70.5949	-0.393042	70.6069	-0.257477	70.6012	-0.122711	70.6067	-0.151645	70.5977	-0.110133	70.6103	-0.032065	70.5999	0.747585	70.6036	0.554352	70.6073	0.602173	70.6029	0.618349	70.5964	0.320712	70.6053	0.194435	70.5917	0.713726	70.6081	0.600251	70.5965	0.405797	70.6095	0.686332	70.5957	0.415796	70.5901	0.578992
70.7122	-0.239583	70.7222	-0.206403	70.7129	-0.052378	70.7183	-0.08467	70.7108	-0.001397	70.7279	0.223864	70.7051	-0.35856	70.7173	-0.262122	70.712	-0.127216	70.718	-0.131943	70.7081	-0.115437	70.7209	-0.02002	70.7104	0.804324	70.7141	0.550732	70.7188	0.75017	70.7131	0.604156	70.707	0.233267	70.7152	0.185038	70.7025	0.656957	70.7196	0.571273	70.7072	0.386357	70.7207	0.5533	70.7056	0.39619	70.7014	0.47882
70.8227	-0.285657	70.8333	-0.202235	70.8219	-0.03173	70.8283	-0.06394	70.8217	-0.025117	70.8382	0.154356	70.8153	-0.341288	70.8285	-0.252531	70.8231	-0.106826	70.8283	-0.058515	70.8185	-0.142527	70.8317	-0.021507	70.821	0.817214	70.825	0.585647	70.8299	0.870622	70.8236	0.575402	70.817	0.177249	70.825	0.122812	70.8143	0.641569	70.8301	0.537923	70.8173	0.383653	70.8313	0.445206	70.8167	0.344186	70.8118	0.440716
70.9334	-0.263146	70.9447	-0.216036	70.9338	-0.027657	70.9397	-0.025388	70.9335	-0.049218	70.9492	0.126665	70.9264	-0.331082	70.9397	-0.265149	70.9337	-0.079841	70.9395	-0.030874	70.93	-0.129843	70.9434	-0.006431	70.9326	0.780804	70.9354	0.642775	70.9417	0.789449	70.9354	0.582517	70.9277	0.232269	70.9357	0.053281	70.9255	0.588576	70.9419	0.523327	70.9288	0.33878	70.9432	0.430776	70.9277	0.341796	70.9227	0.443479
71.0455	-0.187322	71.0561	-0.236307	71.0456	-0.01973	71.0512	-0.018651	71.0447	-0.078653	71.0607	0.116142	71.0382	-0.31358	71.0507	-0.304895	71.0447	-0.05766	71.0522	-0.067191	71.0416	-0.139196	71.0553	-0.019795	71.0442	0.756837	71.0469	0.675503	71.0517	0.692985	71.0468	0.608111	71.0392	0.255171	71.0479	0.074467	71.0367	0.529157	71.0528	0.507633	71.0408	0.311788	71.0548	0.460937	71.0389	0.344573	71.035	0.409991
71.1568	-0.237036	71.1672	-0.247376	71.1569	0.02173	71.1625	0.024937	71.1555	-0.088161	71.1723	0.0912	71.1499	-0.303911	71.1609	-0.31076	71.1562	-0.006486	71.1634	-0.070072	71.153	-0.171069	71.1667	-1.4e-05	71.1553	0.783536	71.1594	0.627512	71.1624	0.754661	71.1579	0.616767	71.1506	0.172529	71.1604	0.051646	71.148	0.491885	71.1635	0.486235	71.1521	0.315111	71.1648	0.473494	71.1501	0.320965	71.1463	0.360922
71.2671	-0.309454	71.2781	-0.24807	71.268	0.033905	71.273	0.032444	71.2664	-0.130926	71.284	0.034826	71.261	-0.268549	71.2727	-0.299325	71.2678	0.016785	71.2735	-0.058721	71.264	-0.149086	71.2776	0.021884	71.2665	0.826194	71.2706	0.555307	71.2745	0.788578	71.2686	0.636103	71.2616	0.096739	71.2713	-0.007641	71.2592	0.419209	71.2753	0.354781	71.2626	0.303552	71.2746	0.471738	71.2614	0.28848	71.2577	0.28739
71.3786	-0.286114	71.3897	-0.217944	71.3788	-0.03901	71.3847	-0.015258	71.3773	-0.159659	71.3958	-0.020617	71.3727	-0.250928	71.3849	-0.275877	71.3791	0.027938	71.3844	-0.045864	71.3744	-0.079882	71.3881	0.017263	71.3782	0.799121	71.3814	0.544221	71.3867	0.774207	71.3797	0.690843	71.3733	0.048506	71.3805	-0.044148	71.3704	0.360892	71.3863	0.229793	71.3739	0.241872	71.3859	0.439652	71.3734	0.251554	71.3682	0.247338
71.489	-0.233682	71.5009	-0.212282	71.4902	-0.13822	71.4965	-0.080551	71.4886	-0.135576	71.5078	-0.027639	71.484	-0.292574	71.495	-0.22635	71.4897	0.014049	71.4958	-0.022804	71.4852	-0.026474	71.4989	-0.030838	71.4894	0.756278	71.4924	0.691289	71.4978	0.833287	71.4911	0.688301	71.4843	0.024604	71.4905	-0.077922	71.4809	0.336501	71.4975	0.175459	71.4852	0.204331	71.4979	0.328089	71.4846	0.240742	71.4801	0.207809
71.6003	-0.177982	71.6117	-0.252238	71.6011	-0.073339	71.6072	-0.080597	71.5993	-0.124449	71.6191	0.015118	71.5953	-0.287717	71.6059	-0.218526	71.6004	0.002491	71.6071	-0.02095	71.5977	-0.009559	71.6103	-0.062894	71.6003	0.745385	71.604	0.771464	71.6085	0.871945	71.6022	0.655538	71.5952	0.018067	71.6015	-0.039525	71.592	0.348048	71.6092	0.153401	71.5965	0.155259	71.6098	0.277935	71.5955	0.197865	71.592	0.178375
71.7134	-0.141616	71.7224	-0.236169	71.7123	0.056923	71.719	-0.01185	71.7108	-0.113223	71.7292	0.029278	71.7077	-0.255621	71.7178	-0.269325	71.7118	0.006955	71.718	-0.019857	71.7096	-0.02511	71.7232	-0.043014	71.712	0.780053	71.715	0.692364	71.7199	0.840399	71.7137	0.691401	71.7072	5.4e-05	71.7139	0.017341	71.7045	0.341021	71.7206	0.153071	71.7084	0.13783	71.7215	0.280307	71.7062	0.146564	71.7024	0.173293
71.8255	-0.139563	71.834	-0.24129	71.8247	0.076589	71.8306	0.069292	71.8236	-0.129435	71.8411	0.034919	71.8193	-0.252133	71.8302	-0.305866	71.8241	0.008556	71.8299	0	71.8208	-0.031264	71.8358	-0.03645	71.8236	0.863489	71.8269	0.705099	71.8319	0.860546	71.8255	0.733347	71.8194	-0.044426	71.828	0.008204	71.8171	0.280889	71.8326	0.160353	71.8202	0.134748	71.8331	0.235471	71.8184	0.083275	71.8143	0.150186
71.9365	-0.17764	71.9458	-0.255755	71.9373	0.047026	71.9416	0.042443	71.935	-0.123488	71.9533	0.027951	71.9305	-0.273919	71.9421	-0.283402	71.9363	0.026736	71.9417	0.040178	71.9334	-0.028866	71.9469	-0.049843	71.9364	0.901426	71.9387	0.700807	71.9435	0.960839	71.9374	0.751793	71.9313	-0.040654	71.9392	-0.02652	71.9277	0.244403	71.9449	0.180176	71.9315	0.095295	71.9445	0.210437	71.93	0.077966	71.9263	0.095282
72.0471	-0.215473	72.0574	-0.212681	72.0487	0.029574	72.0533	-0.034054	72.0454	-0.128295	72.0633	-0.000519	72.0428	-0.27863	72.0531	-0.281637	72.0475	0.026667	72.0528	0.019048	72.0459	-0.002589	72.0576	-0.052986	72.0486	0.944456	72.0493	0.695035	72.0544	1.00659	72.0489	0.799869	72.0427	0.006716	72.0497	-0.040497	72.0389	0.246947	72.0561	0.188879	72.042	0.092917	72.056	0.253355	72.0411	0.101684	72.0376	0.093728
72.1579	-0.187679	72.1686	-0.209279	72.16	0.043935	72.1647	-0.020033	72.1563	-0.183508	72.1743	-0.014088	72.1539	-0.235671	72.1635	-0.329286	72.1582	0.071101	72.1641	0.025053	72.157	0.003929	72.1683	-0.033587	72.1591	0.951319	72.1611	0.741086	72.1661	0.95874	72.1598	0.818154	72.1537	-0.004183	72.1616	-0.082246	72.1512	0.26063	72.1665	0.183336	72.1534	0.118128	72.1668	0.27475	72.1528	0.056881	72.149	0.10789
72.2692	-0.114088	72.2805	-0.218428	72.2717	0.069215	72.276	0.026163	72.2674	-0.183667	72.2863	-0.010908	72.2653	-0.229079	72.2743	-0.290421	72.2698	0.103683	72.2751	0.053455	72.2679	-0.008154	72.2796	-0.023407	72.2703	0.943299	72.2726	0.71824	72.2778	0.930055	72.2708	0.798551	72.2653	-0.048086	72.2719	-0.068648	72.2611	0.226971	72.2763	0.142631	72.2652	0.129909	72.2773	0.221665	72.2639	0.035925	72.2594	0.074817
72.3811	-0.096445	72.3922	-0.215048	72.3819	0.131289	72.3871	0.032746	72.3794	-0.157771	72.3976	-0.005816	72.3768	-0.25026	72.3862	-0.216358	72.3808	0.094202	72.3859	0.090885	72.3785	0	72.3903	0	72.3814	0.94101	72.3833	0.703526	72.3884	0.991436	72.3817	0.837882	72.3767	-0.082993	72.382	-0.017422	72.3716	0.211542	72.3867	0.143099	72.376	0.097272	72.3888	0.191188	72.3743	0.07046	72.3704	0.08913
72.4927	-0.112657	72.5027	-0.208766	72.4933	0.153348	72.4976	0.011232	72.4915	-0.154389	72.5092	-0.013655	72.4869	-0.24757	72.4985	-0.214899	72.4916	0.112622	72.4978	0.122442	72.4903	0.053965	72.5018	0.028013	72.4933	0.906734	72.4945	0.701793	72.4986	1.03675	72.4932	0.87635	72.4879	-0.059856	72.4934	-0.064001	72.4833	0.218321	72.4979	0.129237	72.4874	0.042393	72.5008	0.160847	72.4852	0.095234	72.483	0.107565
72.6035	-0.049846	72.6141	-0.159652	72.6048	0.106068	72.6088	0.015177	72.6018	-0.187437	72.6204	-0.027513	72.5976	-0.243368	72.6099	-0.219557	72.603	0.125599	72.6092	0.112715	72.6025	0.097533	72.6139	0.047302	72.6047	0.944773	72.6059	0.672083	72.6107	1.02757	72.6048	0.864618	72.5989	-0.016915	72.6051	-0.099307	72.5942	0.188614	72.6092	0.117312	72.599	0.000914	72.612	0.084667	72.5969	0.08071	72.5951	0.07263
72.7131	0.006556	72.725	-0.101601	72.7147	0.094244	72.7192	-0.004761	72.712	-0.194385	72.7308	-0.046045	72.7078	-0.20262	72.7194	-0.186684	72.7138	0.123355	72.7199	0.112184	72.7122	0.109122	72.7241	0.044042	72.7142	0.994308	72.717	0.774169	72.7225	1.0392	72.7153	0.861309	72.7091	-0.050255	72.716	-0.089571	72.7052	0.142497	72.7201	0.146076	72.7091	-0.012026	72.7219	0.05272	72.7077	0.019033	72.7055	0.063963
72.8246	-0.030352	72.8352	-0.071784	72.8252	0.095362	72.829	-0.006487	72.8223	-0.188964	72.8413	-0.034052	72.8178	-0.142299	72.8287	-0.146598	72.8234	0.183799	72.8295	0.102519	72.8217	0.112083	72.8335	0.095466	72.8239	1.01434	72.8272	0.8751	72.8323	1.05825	72.8251	0.86349	72.8193	-0.103943	72.8259	-0.062481	72.8151	0.116273	72.8299	0.087798	72.8192	0.006048	72.8315	0.038713	72.818	-0.047078	72.8156	0.039281
72.9361	-0.045541	72.9461	-0.071489	72.9363	0.122756	72.9397	0.017888	72.9332	-0.176117	72.9522	-0.015563	72.9286	-0.114218	72.9394	-0.160124	72.9334	0.212612	72.9397	0.092577	72.9321	0.114974	72.9438	0.155518	72.9343	1.03751	72.9375	0.841839	72.9428	1.0032	72.9349	0.836398	72.9303	-0.089817	72.9373	-0.009665	72.9259	0.101239	72.9409	0.039351	72.9301	0.034751	72.9421	0.016451	72.9283	-0.021328	72.9261	0.019021
73.0461	-0.041909	73.0573	-0.064567	73.0475	0.162123	73.0508	0.031097	73.0446	-0.148508	73.063	-0.041385	73.0397	-0.106661	73.0507	-0.173554	73.0455	0.186179	73.0509	0.133349	73.0438	0.116533	73.055	0.11918	73.045	1.03922	73.0489	0.788836	73.0536	1.0108	73.0465	0.885802	73.0415	-0.095141	73.0495	-0.025425	73.0375	0.106001	73.0528	0.046608	73.0407	0.048374	73.0538	0.000584	73.0388	0.024052	73.0363	0.095476
73.1575	-0.03772	73.1677	-0.035867	73.1582	0.158601	73.163	0.033103	73.155	-0.140874	73.1742	-0.065671	73.1503	-0.11026	73.1628	-0.134321	73.157	0.190244	73.1615	0.176783	73.1553	0.092367	73.167	0.123839	73.156	1.03832	73.1597	0.804669	73.1644	1.07034	73.1582	0.934317	73.1522	-0.086201	73.1597	-0.084562	73.1481	0.092203	73.1638	0.011575	73.152	0.03719	73.1661	0.031399	73.1502	-0.058666	73.1476	0.097423
73.2681	0	73.2792	-0.045135	73.2691	0.199819	73.2751	0.036977	73.2665	-0.134224	73.2856	-0.029244	73.2614	-0.093458	73.2742	-0.12777	73.2683	0.233027	73.2731	0.179107	73.2653	0.078229	73.2787	0.109666	73.268	1.03588	73.2703	0.807464	73.2755	1.10391	73.2695	0.914928	73.2645	-0.082487	73.2704	-0.103559	73.2597	0.037576	73.2748	0.008353	73.2638	0.014383	73.2779	0.073293	73.2621	-0.111573	73.2596	0.019469
73.3798	0.089488	73.3918	-0.028694	73.3807	0.272341	73.3864	0.099795	73.3791	-0.133865	73.3964	-0.009625	73.3741	-0.08691	73.3856	-0.109029	73.3803	0.258598	73.3858	0.209174	73.3763	0.104634	73.3895	0.079585	73.3799	1.03631	73.3824	0.821261	73.3872	1.15195	73.3821	0.939802	73.3763	-0.092181	73.3817	-0.11164	73.3707	0.047774	73.3861	0.059365	73.3756	-0.008713	73.3886	0.045701	73.3732	-0.044716	73.3704	0.009734
73.4918	0.114844	73.5025	0	73.4921	0.253635	73.497	0.160385	73.4902	-0.11401	73.5071	-0.032045	73.4855	-0.07399	73.4969	-0.095274	73.4921	0.287681	73.4971	0.201685	73.4885	0.135923	73.5007	0.080778	73.4903	1.04844	73.4942	0.852013	73.498	1.24978	73.4945	0.94994	73.4873	-0.091072	73.4932	-0.150221	73.4816	0.060802	73.4977	0.060938	73.4872	-0.055886	73.4995	0.032199	73.4846	-0.020446	73.482	0.005299
73.6025	0.085402	73.6118	0.00832	73.6036	0.223098	73.6078	0.153685	73.6001	-0.091511	73.6192	-0.031289	73.5967	-0.060955	73.6084	-0.091627	73.6029	0.319439	73.6081	0.197663	73.5995	0.164245	73.6122	0.106437	73.6009	1.07126	73.6064	0.842469	73.6085	1.32278	73.6041	1.0131	73.599	-0.136318	73.6041	-0.19722	73.5932	0.029904	73.6094	0.013865	73.5979	-0.061742	73.6107	0.052203	73.5957	-0.038408	73.593	-0.022149
73.7134	0.071258	73.7233	-0.015329	73.7145	0.214245	73.7191	0.141557	73.711	-0.089551	73.7315	-0.02694	73.7082	-0.092989	73.7197	-0.059137	73.7142	0.339847	73.72	0.224986	73.7104	0.177342	73.723	0.152085	73.7128	1.069	73.7181	0.840922	73.7197	1.29337	73.715	1.03158	73.71	-0.125896	73.7155	-0.199296	73.7044	0.043433	73.7204	0.003107	73.7088	-0.040377	73.7223	0.057083	73.7062	-0.050496	73.7035	-0.027032
73.8243	0.058697	73.8354	-0.05861	73.8259	0.15394	73.8305	0.170117	73.8224	-0.098216	73.8427	-0.04717	73.8185	-0.095828	73.8304	-0.017811	73.8263	0.378631	73.8317	0.223257	73.8225	0.159394	73.8341	0.17148	73.8252	1.07046	73.8288	0.850035	73.8311	1.23391	73.8279	1.00347	73.8209	-0.105645	73.8278	-0.150623	73.816	0.06481	73.8315	-0.032992	73.8206	-0.054529	73.8339	0.02986	73.8175	-0.053578	73.8164	-0.045455
73.9361	0.039466	73.9461	-0.058798	73.9381	0.154633	73.9423	0.216414	73.9338	-0.086361	73.9537	-0.052247	73.93	-0.043565	73.9422	0.001061	73.9369	0.394617	73.9422	0.276165	73.934	0.189388	73.9463	0.155681	73.9369	1.11305	73.9396	0.901875	73.9427	1.20654	73.9395	0.962936	73.933	-0.105781	73.9379	-0.101805	73.9277	0.054951	73.9431	-0.106821	73.932	-0.071324	73.9451	0.011683	73.9293	-0.049649	73.9285	-0.051567
74.0484	0.055241	74.058	-0.02982	74.0492	0.246921	74.0532	0.238046	74.0454	-0.032529	74.0651	-0.029068	74.042	-0.004296	74.0537	0	74.0483	0.364638	74.0531	0.339992	74.0453	0.224728	74.0572	0.16002	74.0478	1.15116	74.0512	0.931869	74.0541	1.21668	74.0511	0.94013	74.0451	-0.063717	74.049	-0.11221	74.039	0.049839	74.0551	-0.110918	74.0433	-0.054131	74.0569	0.015703	74.0413	-0.041448	74.0392	-0.038509
74.1599	0.083053	74.1704	0.001368	74.1595	0.273876	74.1645	0.227933	74.1567	-0.025915	74.1771	-0.004003	74.1534	0	74.1644	0.027885	74.1606	0.337081	74.1653	0.355976	74.1568	0.217982	74.1689	0.175707	74.1585	1.17601	74.1631	0.918427	74.1662	1.24377	74.1617	1.02648	74.1565	-0.062418	74.1617	-0.150613	74.15	0.04309	74.1669	-0.094368	74.1544	-0.027113	74.1685	0.030357	74.1529	-0.018398	74.15	-0.077429
74.2708	0.08738	74.2816	0.017848	74.2708	0.238801	74.2767	0.210399	74.2678	-0.028333	74.2882	-0.017422	74.2644	0.031587	74.2756	-0.00514	74.2719	0.360211	74.2767	0.369893	74.2671	0.234377	74.2805	0.194038	74.2694	1.20471	74.274	0.942556	74.2779	1.2838	74.2723	1.08067	74.2674	-0.106043	74.2734	-0.190054	74.2615	0.030135	74.278	-0.04794	74.2659	-0.028429	74.2789	0.041647	74.2631	-0.008796	74.2605	-0.100573
74.3815	0.108335	74.3929	0.010593	74.382	0.244865	74.3881	0.1988	74.3795	-0.012003	74.3989	-0.033241	74.3765	0.032287	74.3874	-0.011875	74.383	0.413064	74.387	0.424988	74.3783	0.238913	74.3912	0.190742	74.3803	1.20659	74.3851	0.972466	74.3893	1.27943	74.3833	1.04719	74.3787	-0.115548	74.3842	-0.188533	74.3726	0.019215	74.3886	-0.039419	74.3769	-0.041748	74.3895	0.022845	74.3739	-0.02173	74.3726	-0.089529
74.4935	0.156822	74.5044	0.003408	74.4931	0.290104	74.4996	0.219063	74.4905	-0.029434	74.5103	0.010607	74.4878	0.034524	74.4982	0.06673	74.4944	0.398185	74.4979	0.42622	74.4893	0.244138	74.5032	0.197584	74.4916	1.19781	74.4964	0.964034	74.5007	1.30917	74.4952	1.04337	74.4906	-0.108301	74.495	-0.136773	74.4834	0.062735	74.4991	-0.049445	74.4875	-0.04636	74.5012	-0.009526	74.4853	-0.027659	74.4841	-0.05961
74.6054	0.203439	74.6153	0.021951	74.605	0.312874	74.6109	0.235565	74.6022	-0.035845	74.6217	0.032917	74.5981	0.03013	74.6096	0.100902	74.605	0.420531	74.6098	0.392065	74.6002	0.323944	74.6139	0.241751	74.603	1.23907	74.6078	0.945893	74.6116	1.34808	74.6068	1.07763	74.6016	-0.123915	74.6064	-0.144767	74.5951	0.084777	74.6106	-0.036779	74.5993	-0.052061	74.6127	-0.002499	74.5966	-0.037662	74.5948	-0.039064
74.7169	0.228779	74.7265	0.071216	74.7163	0.290133	74.722	0.245626	74.7149	-0.046162	74.7323	0.03251	74.7105	0.031219	74.7222	0.092091	74.7158	0.506913	74.7212	0.412182	74.712	0.354047	74.725	0.211617	74.7143	1.26807	74.7187	0.948747	74.7221	1.34958	74.7183	1.07995	74.7128	-0.170556	74.7175	-0.175917	74.7074	0.031427	74.7221	-0.056396	74.7117	-0.086828	74.7247	0.037069	74.7088	-0.054828	74.7057	-0.028563
74.8281	0.208235	74.8379	0.054241	74.8275	0.276565	74.8332	0.23541	74.8254	-0.020902	74.8427	0.04303	74.822	0.063049	74.8338	0.095876	74.8264	0.511698	74.8321	0.446097	74.8227	0.309346	74.8374	0.22088	74.8259	1.31711	74.8297	0.990822	74.8328	1.36459	74.8295	1.10483	74.8241	-0.178269	74.8281	-0.123607	74.8181	-0.022808	74.8327	-0.075169	74.8226	-0.107935	74.836	0.01571	74.8208	-0.038531	74.8168	-0.008074
74.9386	0.199264	74.9498	0.025713	74.9388	0.279496	74.9438	0.229201	74.9352	0.051351	74.9539	0.007623	74.9323	0.068096	74.944	0.125448	74.9375	0.494802	74.9426	0.444777	74.9342	0.326417	74.948	0.286223	74.936	1.32401	74.9405	1.0202	74.9445	1.36904	74.941	1.12195	74.9341	-0.141833	74.9396	-0.081249	74.9284	-0.010261	74.944	-0.092693	74.9333	-0.081953	74.9459	0.005555	74.9318	-0.021632	74.9285	-0.012568
75.0498	0.198042	75.0608	0.063444	75.0493	0.314409	75.0548	0.296636	75.0468	0.022434	75.0662	0	75.0431	0.102498	75.0546	0.155514	75.0496	0.512765	75.0539	0.435709	75.0456	0.355428	75.0593	0.247743	75.0466	1.2326	75.052	1.01311	75.0557	1.37813	75.0531	1.1466	75.044	-0.119256	75.052	-0.102441	75.0402	0.039472	75.0556	-0.064054	75.0449	-0.065742	75.0572	0.007673	75.0415	-0.058772	75.0388	-0.014688
75.1609	0.22499	75.1715	0.069216	75.1602	0.357737	75.1671	0.343637	75.1584	0.042475	75.178	0.088011	75.154	0.129392	75.1654	0.122663	75.1609	0.549542	75.166	0.449248	75.1561	0.356158	75.1709	0.201965	75.158	1.22142	75.1635	1.0192	75.1672	1.38095	75.1641	1.18837	75.1552	-0.098522	75.1635	-0.086952	75.1516	0.072486	75.1673	0.008246	75.1557	-0.083957	75.1686	-0.008308	75.1517	-0.048873	75.1499	0.004452
75.2721	0.243762	75.2832	0.03714	75.2717	0.382872	75.2778	0.346904	75.2701	0.086529	75.2884	0.094036	75.2653	0.106871	75.2766	0.091487	75.2722	0.538285	75.2777	0.488158	75.2673	0.354098	75.2808	0.220936	75.2688	1.28083	75.2746	1.05622	75.2794	1.40768	75.2746	1.19138	75.267	-0.086214	75.2733	-0.081955	75.2624	0.063518	75.278	0.036243	75.2664	-0.106001	75.2799	0.002047	75.2629	0.001551	75.2614	-0.019657
75.3831	0.228332	75.3937	0.110491	75.3829	0.39649	75.3885	0.353161	75.3816	0.055566	75.3989	0.072945	75.3762	0.151811	75.3887	0.095459	75.3825	0.532791	75.3886	0.545661	75.3783	0.394422	75.3915	0.25219	75.3804	1.346	75.3857	1.10098	75.3901	1.43697	75.3849	1.18953	75.3784	-0.060541	75.3837	-0.087847	75.3726	0.052878	75.3896	-0.030429	75.3764	-0.090583	75.3918	-0.011737	75.374	-0.027686	75.3725	-0.062631
75.4948	0.223093	75.5045	0.180302	75.4942	0.414777	75.5005	0.343332	75.4919	0.036876	75.5106	0.062705	75.4871	0.222306	75.5002	0.133613	75.4932	0.558598	75.4995	0.574216	75.4897	0.433923	75.5028	0.270623	75.4921	1.37363	75.4971	1.10149	75.5007	1.45161	75.4958	1.18146	75.4894	-0.031908	75.4958	-0.044922	75.4856	0.049709	75.5017	-0.065109	75.4886	-0.03164	75.5029	0.017003	75.4858	-0.047612	75.4844	-0.026047
75.6061	0.227853	75.6159	0.167206	75.6052	0.437054	75.6121	0.326179	75.6032	8.2e-05	75.6232	0.047462	75.5989	0.224475	75.6117	0.171822	75.6054	0.550345	75.61	0.566912	75.6009	0.406117	75.6144	0.279382	75.6034	1.32014	75.6089	1.06949	75.6119	1.47644	75.6067	1.19982	75.5998	-0.000424	75.6083	-0.018117	75.5979	0.04116	75.613	-0.026782	75.6009	0.009161	75.6136	0.053426	75.5976	-0.020542	75.5957	-0.008054
75.7168	0.253427	75.7268	0.153489	75.7168	0.438386	75.7232	0.317706	75.7144	-0.009219	75.7344	0.09975	75.7099	0.202989	75.7224	0.217823	75.7169	0.541523	75.7214	0.576185	75.712	0.397779	75.7258	0.321435	75.715	1.2716	75.7198	1.09333	75.7233	1.4671	75.7176	1.26252	75.7114	0.027175	75.7194	-0.007472	75.7073	0.042789	75.7236	-0.053659	75.7113	0.007621	75.7248	0.051657	75.7087	-0.003162	75.7068	-0.027954
75.829	0.246063	75.8385	0.148202	75.8291	0.434988	75.8342	0.306956	75.8253	0.026257	75.8445	0.13728	75.8212	0.21439	75.8336	0.267617	75.8277	0.564877	75.8333	0.572288	75.8234	0.429501	75.8365	0.427802	75.8269	1.31783	75.8308	1.13016	75.8353	1.47169	75.8288	1.28242	75.8236	0.000484	75.8296	0	75.8203	0.018914	75.8346	-0.0758	75.8224	0.004475	75.8361	0.071172	75.8209	-0.010261	75.8178	-0.034262
75.9404	0.256412	75.9504	0.181841	75.9408	0.439734	75.9458	0.29879	75.9371	0.02135	75.9567	0.111347	75.9338	0.288495	75.9461	0.275417	75.9387	0.629085	75.945	0.519167	75.935	0.478778	75.9493	0.380984	75.9382	1.34915	75.9426	1.1083	75.947	1.48706	75.9407	1.27597	75.9359	-0.004649	75.941	-0.036931	75.9322	0.030637	75.9467	-0.086238	75.934	0.022208	75.9478	0.117467	75.9328	-0.028804	75.9298	-0.012063
76.0511	0.290623	76.0614	0.222773	76.0517	0.451704	76.0577	0.290721	76.0484	0.006739	76.0686	0.11501	76.0458	0.32849	76.0569	0.302763	76.0508	0.665407	76.057	0.490886	76.0472	0.523874	76.0602	0.291421	76.0495	1.31821	76.0539	1.09968	76.0585	1.53765	76.0515	1.29671	76.0477	0.008243	76.053	-0.053827	76.0415	-0.007663	76.0579	-0.058078	76.0452	0.03669	76.0592	0.135544	76.0434	-0.019131	76.0413	-0.012152
76.1631	0.33404	76.1731	0.223439	76.1622	0.415791	76.1693	0.250818	76.1598	-0.002325	76.1792	0.130473	76.1571	0.301835	76.168	0.333117	76.1633	0.655084	76.1686	0.536852	76.1579	0.51779	76.1694	0.308774	76.1614	1.31039	76.1651	1.08127	76.1696	1.58006	76.1623	1.30348	76.1588	-0.025605	76.1642	-0.035402	76.1533	-0.036341	76.1694	-0.023133	76.1563	0.021171	76.171	0.088026	76.1551	0.00306	76.1517	-0.025235
76.2744	0.336937	76.2851	0.229673	76.2737	0.337465	76.2806	0.260432	76.2717	0.013441	76.2909	0.100848	76.268	0.291898	76.2795	0.313099	76.2739	0.689154	76.2799	0.58636	76.2687	0.489811	76.282	0.317501	76.273	1.33423	76.2772	1.07063	76.2804	1.54261	76.2753	1.31227	76.2696	-0.036431	76.2753	-0.056768	76.2659	0.039865	76.2806	-0.065482	76.2679	0.012131	76.2828	0.05624	76.2672	0.003292	76.2634	-0.03036
76.3851	0.303626	76.3961	0.253965	76.3856	0.35653	76.3922	0.319239	76.3827	0.038568	76.4025	0.118023	76.3789	0.244446	76.3901	0.305092	76.3847	0.717268	76.3909	0.617786	76.3807	0.495818	76.3946	0.369035	76.3837	1.40861	76.3883	1.12012	76.3916	1.56575	76.3867	1.34858	76.3808	-0.009997	76.3869	-0.030519	76.3765	0.069412	76.3922	-0.070452	76.3802	0.011795	76.3941	0.006726	76.3786	0.022716	76.3751	-0.028615
76.4958	0.296713	76.5073	0.256355	76.4972	0.449642	76.5031	0.368591	76.4933	0.073465	76.5145	0.124937	76.4905	0.182156	76.5015	0.357621	76.4962	0.71751	76.5019	0.629049	76.4916	0.524276	76.5049	0.389179	76.4951	1.43141	76.4983	1.12924	76.5025	1.59263	76.4975	1.33754	76.4918	-0.007689	76.4985	-0.015898	76.4871	0.03468	76.5042	-0.029271	76.4908	-0.000357	76.505	-0.04237	76.4892	0.004022	76.4864	0.003596
76.6067	0.282268	76.6185	0.247877	76.6085	0.443677	76.6138	0.412761	76.6047	0.078764	76.6259	0.09697	76.6019	0.200034	76.6133	0.362726	76.6071	0.69273	76.6138	0.620626	76.6037	0.504496	76.6165	0.405535	76.6063	1.38403	76.6102	1.1241	76.6144	1.55095	76.6093	1.32906	76.603	-0.031088	76.6095	-0.051367	76.5985	-0.00526	76.6162	0.000989	76.6011	-0.014891	76.616	-0.076253	76.5999	-0.008471	76.5976	0.018028
76.7188	0.301884	76.7295	0.255356	76.7194	0.433499	76.7252	0.431418	76.7158	0.039757	76.7359	0.090278	76.713	0.283007	76.7242	0.380282	76.718	0.642229	76.725	0.652014	76.7153	0.481722	76.729	0.422617	76.7172	1.37885	76.7214	1.14269	76.7262	1.58464	76.7208	1.34669	76.714	-0.009746	76.7205	-0.059897	76.7094	0.016767	76.7278	-0.028208	76.7131	-0.052362	76.7283	-0.069115	76.7105	0	76.7093	0
76.8295	0.343642	76.8401	0.307374	76.8307	0.474924	76.8366	0.388425	76.826	0.024849	76.8469	0.103059	76.8228	0.382709	76.8344	0.454788	76.8288	0.674584	76.8353	0.647126	76.8244	0.529549	76.8382	0.417776	76.8287	1.41333	76.8312	1.16094	76.8368	1.61339	76.8309	1.37282	76.8235	0.020445	76.8315	0.005235	76.8202	0.020972	76.8377	-0.055678	76.8229	-0.029883	76.8388	0	76.8207	-0.021691	76.8202	-0.015269
76.9395	0.377159	76.9505	0.313213	76.9403	0.502798	76.9466	0.408835	76.9363	0.066315	76.9579	0.119648	76.9326	0.464111	76.9456	0.444346	76.939	0.71069	76.9454	0.671686	76.9355	0.582214	76.9484	0.45505	76.9385	1.42066	76.9412	1.16126	76.9474	1.60834	76.9403	1.38782	76.9344	0.030643	76.942	0.054872	76.9303	0	76.9471	-0.026354	76.9327	0.021821	76.9482	0.033068	76.9317	-0.012062	76.9303	-0.001027
77.0506	0.415513	77.0612	0.251827	77.0503	0.501293	77.0563	0.460354	77.0479	0.115786	77.0682	0.14287	77.044	0.43296	77.057	0.418605	77.0493	0.737822	77.0565	0.725122	77.0477	0.59091	77.0604	0.466126	77.0483	1.41931	77.0526	1.16169	77.0579	1.64924	77.0519	1.38917	77.0464	0.046725	77.0525	0.032379	77.0404	0.055358	77.0582	0.026058	77.0434	0.042604	77.059	0.033816	77.042	0.027342	77.0405	0.028071
77.1618	0.448007	77.1711	0.241032	77.1623	0.464652	77.1678	0.451101	77.1593	0.154462	77.1796	0.1988	77.1554	0.362322	77.1679	0.417212	77.1598	0.7905	77.1675	0.729502	77.1581	0.60376	77.1712	0.449616	77.1593	1.43426	77.1645	1.15672	77.1692	1.68888	77.165	1.36195	77.1573	0.042054	77.1637	0.03124	77.1519	0.055551	77.17	0.037575	77.1549	0.074722	77.1702	-0.013427	77.1534	0.061337	77.1518	0.056866
77.2731	0.460168	77.2826	0.241569	77.2743	0.463522	77.2802	0.456668	77.2704	0.140475	77.2912	0.1938	77.2667	0.38369	77.2788	0.400285	77.2712	0.822709	77.2786	0.733764	77.268	0.62765	77.2826	0.476516	77.2707	1.42408	77.2745	1.17014	77.2804	1.71478	77.2767	1.36672	77.2682	0.048998	77.2748	0.025086	77.2649	0.006984	77.2809	0.002618	77.2667	0.079404	77.282	-0.029986	77.2651	0.026103	77.2637	0.053285
77.384	0.449813	77.3952	0.242956	77.386	0.490271	77.3916	0.478715	77.3815	0.128168	77.4024	0.154371	77.3784	0.432309	77.3899	0.442657	77.3838	0.802223	77.3903	0.70834	77.3795	0.644858	77.3934	0.458307	77.3823	1.41297	77.3856	1.21068	77.3919	1.70381	77.3869	1.4301	77.3795	0.0716	77.3858	0.003448	77.3757	0.043715	77.3917	0.016634	77.379	0.075186	77.394	0.020309	77.376	-0.001061	77.3752	0.03405
77.4951	0.431127	77.5066	0.27001	77.4969	0.510368	77.5026	0.466052	77.4926	0.176972	77.5132	0.146287	77.4888	0.454091	77.5011	0.479678	77.4954	0.778296	77.5012	0.70284	77.4914	0.664204	77.504	0.426451	77.4936	1.41097	77.498	1.19191	77.5038	1.68858	77.4981	1.45191	77.4917	0.019996	77.4974	0.014037	77.4858	0.120208	77.5032	0.075028	77.4914	0.078482	77.5047	0.026573	77.4874	-0.003683	77.4867	0.0165
77.6063	0.467071	77.6181	0.29695	77.6071	0.521416	77.6141	0.430869	77.6049	0.178097	77.6244	0.162033	77.5993	0.47932	77.6119	0.495186	77.6063	0.814851	77.6123	0.705529	77.6028	0.648805	77.6154	0.422212	77.605	1.41553	77.6094	1.18458	77.6144	1.72313	77.6095	1.48962	77.6026	0.001572	77.609	0.013017	77.5975	0.118308	77.6145	0.059706	77.6023	0.089795	77.6152	0.033002	77.5995	0.008657	77.5974	0.026222
77.7177	0.514396	77.7297	0.340486	77.7174	0.52263	77.7252	0.457061	77.7167	0.147082	77.735	0.153589	77.7107	0.495236	77.7237	0.513729	77.7173	0.872291	77.7239	0.695714	77.714	0.618726	77.7274	0.424739	77.7165	1.41391	77.7198	1.19971	77.7256	1.74519	77.7209	1.52361	77.7131	0.059005	77.72	0.020796	77.7091	0.088181	77.7258	0.021528	77.7138	0.122647	77.7269	0.070847	77.7122	0.038516	77.7084	0.048065
77.8295	0.531752	77.8411	0.355906	77.8295	0.531178	77.8366	0.49215	77.8283	0.188476	77.8472	0.162278	77.8225	0.518192	77.836	0.52411	77.8299	0.91225	77.8352	0.708965	77.8252	0.645904	77.8399	0.459603	77.8276	1.44302	77.8316	1.24157	77.8368	1.71254	77.8324	1.52415	77.8246	0.071837	77.8322	0.036486	77.8214	0.107117	77.8374	-0.002465	77.825	0.107656	77.8389	0.074425	77.8238	0.025848	77.8201	0.021181
77.9422	0.572933	77.9528	0.342286	77.9423	0.615241	77.9486	0.455711	77.9395	0.236224	77.9594	0.185397	77.9348	0.530935	77.9478	0.538233	77.943	0.916332	77.947	0.739505	77.9372	0.633916	77.9521	0.508202	77.9397	1.48507	77.9439	1.26603	77.9484	1.72836	77.9444	1.52469	77.9366	0.093167	77.9446	0.074554	77.9329	0.141417	77.9498	0.004002	77.9362	0.124274	77.9503	0.012199	77.9355	0.017456	77.9324	0.030037
78.0532	0.569384	78.0642	0.380376	78.0542	0.685712	78.0608	0.461063	78.0504	0.228392	78.071	0.179414	78.0461	0.522796	78.0607	0.516402	78.0545	0.935837	78.0585	0.78468	78.0491	0.627162	78.0641	0.543662	78.0517	1.5056	78.0548	1.22356	78.0608	1.78357	78.0552	1.56004	78.0487	0.111443	78.0562	0.092399	78.0444	0.123789	78.0615	0.040503	78.0484	0.182434	78.0616	0.000802	78.0468	0.048478	78.0446	0.081232
78.1637	0.545172	78.1749	0.408394	78.1655	0.655721	78.1717	0.47955	78.1618	0.214738	78.1823	0.179217	78.1581	0.561017	78.1721	0.546144	78.1652	0.971162	78.1698	0.811536	78.1605	0.677951	78.175	0.530385	78.1623	1.47518	78.1657	1.26704	78.1729	1.82713	78.167	1.54634	78.1607	0.116749	78.1674	0.098122	78.1558	0.097654	78.1731	0.081108	78.16	0.184703	78.1731	0.068857	78.1576	0.092764	78.1558	0.087671
78.2761	0.538096	78.2853	0.381333	78.2762	0.583067	78.2827	0.458803	78.2731	0.182839	78.2928	0.21306	78.2698	0.590712	78.2825	0.62061	78.2764	0.994108	78.2819	0.842319	78.2716	0.70764	78.2858	0.520935	78.2729	1.39478	78.2769	1.2968	78.284	1.82646	78.2796	1.48488	78.2721	0.143538	78.2778	0.11071	78.2667	0.093192	78.2847	0.099054	78.2711	0.139766	78.2847	0.124131	78.2698	0.120766	78.2668	0.062815
78.3866	0.537116	78.3967	0.360497	78.3871	0.519542	78.3937	0.476736	78.3845	0.184037	78.404	0.208831	78.3801	0.570638	78.3939	0.639887	78.3878	0.979641	78.394	0.84155	78.3829	0.727895	78.3976	0.546333	78.3844	1.41206	78.3882	1.25262	78.3954	1.82564	78.3904	1.49988	78.3836	0.139961	78.3896	0.124498	78.3783	0.078559	78.3949	0.090637	78.3825	0.121255	78.3957	0.120615	78.381	0.127834	78.3775	0.087588
78.4973	0.590385	78.5088	0.385994	78.4988	0.553604	78.5043	0.496357	78.4958	0.212378	78.515	0.156191	78.4911	0.533584	78.5054	0.591941	78.4981	0.96191	78.5046	0.843428	78.495	0.731412	78.5085	0.588302	78.4959	1.44454	78.4998	1.24616	78.507	1.85633	78.5015	1.56024	78.4947	0.154563	78.5005	0.193297	78.4901	0.111894	78.5053	0.096885	78.4934	0.154349	78.5066	0.045348	78.4915	0.122055	78.4883	0.106941
78.6099	0.602077	78.6206	0.418111	78.6104	0.639818	78.6158	0.471055	78.6063	0.177737	78.627	0.192448	78.6028	0.519211	78.6159	0.583592	78.6093	0.97736	78.6161	0.840901	78.6069	0.749667	78.6196	0.661749	78.607	1.40603	78.6116	1.25256	78.6177	1.89936	78.6128	1.57787	78.6053	0.154287	78.611	0.170759	78.6013	0.123356	78.6177	0.095643	78.604	0.189346	78.6186	0.018123	78.6032	0.060804	78.5996	0.095923
78.7212	0.573261	78.7317	0.441779	78.7228	0.669303	78.7274	0.474032	78.7175	0.1742	78.738	0.236765	78.7147	0.592799	78.7269	0.603263	78.721	1.02706	78.7276	0.848756	78.7167	0.784596	78.7316	0.671329	78.7179	1.39737	78.7225	1.25555	78.7289	1.91659	78.7237	1.52571	78.7165	0.13234	78.7226	0.099348	78.7121	0.117863	78.7294	0.102358	78.715	0.21623	78.7299	0.057923	78.7138	0.042136	78.7111	0.103649
78.8322	0.630093	78.8432	0.452357	78.8341	0.639045	78.8385	0.51737	78.829	0.20328	78.8488	0.259973	78.8256	0.680065	78.8383	0.61108	78.8323	1.03305	78.8386	0.856267	78.8277	0.813046	78.8425	0.636707	78.829	1.43329	78.8336	1.262	78.8401	1.86979	78.8353	1.51272	78.8271	0.123792	78.8346	0.119558	78.8224	0.141387	78.8401	0.12475	78.8259	0.213848	78.8412	0.083242	78.8249	0.088001	78.8222	0.139842
78.9435	0.664484	78.9543	0.440176	78.9434	0.653309	78.9489	0.525079	78.9388	0.202727	78.9599	0.282886	78.9364	0.6505	78.9493	0.653667	78.9431	1.02221	78.9493	0.863632	78.9394	0.805262	78.9522	0.636155	78.9396	1.40183	78.9444	1.27011	78.9508	1.85879	78.9462	1.54987	78.9375	0.128142	78.9453	0.186811	78.9333	0.170097	78.9507	0.102704	78.9364	0.182466	78.9522	0.103698	78.9363	0.127544	78.9333	0.165969
79.0549	0.601394	79.0642	0.441	79.0537	0.683025	79.0606	0.519734	79.0492	0.191572	79.0712	0.212172	79.0476	0.643906	79.061	0.674781	79.0544	1.02046	79.0592	0.926365	79.05	0.788954	79.0635	0.610008	79.0504	1.31937	79.0566	1.27307	79.0614	1.87474	79.0561	1.57708	79.0494	0.126287	79.0552	0.204313	79.0461	0.140684	79.0607	0.094346	79.0478	0.141813	79.0624	0.089769	79.0465	0.140825	79.0445	0.156656
79.1661	0.594552	79.1749	0.452989	79.1656	0.677405	79.1713	0.509441	79.1614	0.199208	79.1832	0.201038	79.1586	0.693544	79.1724	0.695956	79.1657	1.00999	79.171	0.977226	79.1609	0.813042	79.1751	0.591121	79.1622	1.31993	79.1677	1.2755	79.1724	1.90284	79.1672	1.62283	79.161	0.116299	79.1664	0.165629	79.1583	0.135916	79.1726	0.098509	79.1593	0.129064	79.1737	0.092344	79.1575	0.1004	79.1558	0.172619
79.2778	0.591942	79.2871	0.465889	79.2773	0.696235	79.2822	0.500747	79.2727	0.21598	79.2944	0.253637	79.27	0.707853	79.283	0.68576	79.2766	1.02448	79.2828	0.964804	79.2722	0.809066	79.2874	0.646721	79.2737	1.37399	79.2774	1.28393	79.2838	1.94425	79.2793	1.61907	79.2717	0.122004	79.2777	0.162359	79.2696	0.168715	79.2846	0.099291	79.2708	0.154641	79.2852	0.142342	79.2691	0.046705	79.267	0.183488
79.3889	0.566651	79.3985	0.469217	79.3891	0.727596	79.3943	0.505496	79.383	0.204957	79.4052	0.260527	79.3814	0.701339	79.3942	0.650179	79.3879	1.06163	79.3948	0.949853	79.3832	0.783031	79.3995	0.677161	79.3846	1.36767	79.3897	1.28605	79.3957	1.93836	79.3909	1.6025	79.3825	0.139593	79.3894	0.250576	79.3805	0.152045	79.3957	0.130034	79.3824	0.166463	79.3967	0.173245	79.3804	0.041598	79.3787	0.158374
79.4994	0.611319	79.5103	0.458419	79.5001	0.742591	79.5051	0.540691	79.4947	0.202623	79.5162	0.288752	79.4929	0.658504	79.5046	0.703447	79.4983	1.07884	79.5055	0.965186	79.4949	0.787646	79.51	0.647945	79.4952	1.35889	79.5018	1.29826	79.5069	1.90674	79.5021	1.62616	79.4938	0.166097	79.5016	0.25914	79.4908	0.185692	79.5073	0.111765	79.4927	0.182882	79.5082	0.183508	79.492	0.104381	79.49	0.209134
79.6109	0.690316	79.6225	0.499536	79.6105	0.731547	79.6167	0.58332	79.6077	0.207984	79.6271	0.328532	79.6046	0.644161	79.6159	0.756318	79.6101	1.067	79.6167	0.964415	79.6056	0.812336	79.6206	0.659102	79.6068	1.37141	79.6123	1.29005	79.6174	1.93769	79.6143	1.66642	79.6053	0.194047	79.613	0.213588	79.6012	0.189194	79.6185	0.073739	79.6051	0.196718	79.6185	0.193646	79.6043	0.158818	79.6005	0.23943
79.7218	0.758492	79.7335	0.533351	79.7222	0.723531	79.7286	0.572918	79.7196	0.225495	79.7391	0.286696	79.716	0.706688	79.728	0.789294	79.7225	1.06496	79.7284	1.00524	79.7169	0.852497	79.7322	0.662461	79.7179	1.39261	79.7232	1.31533	79.7288	1.97146	79.7253	1.68677	79.7163	0.218438	79.7243	0.217186	79.7121	0.168107	79.7294	0.063469	79.7169	0.205315	79.7295	0.165818	79.7154	0.186326	79.7118	0.175428
79.8331	0.750577	79.8439	0.47474	79.8336	0.712833	79.8399	0.550574	79.8308	0.262904	79.8513	0.273416	79.8276	0.826284	79.8394	0.790966	79.8336	1.05906	79.8398	1.02309	79.83	0.876831	79.8436	0.665495	79.8285	1.3981	79.8339	1.33028	79.8408	1.96908	79.8361	1.64956	79.8273	0.225529	79.8358	0.224907	79.824	0.157264	79.8408	0.042613	79.8275	0.194626	79.841	0.169004	79.8259	0.203972	79.8229	0.180173
79.9449	0.73106	79.9547	0.425891	79.9445	0.702393	79.9511	0.562268	79.9423	0.285258	79.9624	0.336831	79.9394	0.901076	79.9511	0.751133	79.9442	1.10011	79.9511	1.02425	79.9412	0.862947	79.9547	0.651777	79.9397	1.36918	79.9443	1.31051	79.9521	2.01055	79.9479	1.60206	79.9391	0.201341	79.9479	0.195578	79.936	0.147149	79.9521	0.053804	79.9393	0.15528	79.9521	0.173229	79.9369	0.216922	79.9344	0.171864
80.0571	0.72447	80.0659	0.447714	80.0559	0.723249	80.0624	0.597367	80.0544	0.258572	80.0743	0.352748	80.051	0.892068	80.0626	0.796392	80.0557	1.14795	80.0616	1.02272	80.0522	0.87839	80.0666	0.646508	80.0523	1.37651	80.0562	1.31227	80.0638	2.04521	80.0597	1.57211	80.0517	0.173482	80.0596	0.153098	80.0483	0.175536	80.0633	0.084884	80.0508	0.185916	80.0642	0.163694	80.0484	0.222459	80.0465	0.157863
80.1681	0.729068	80.1777	0.495746	80.1672	0.718074	80.1742	0.631179	80.1662	0.232771	80.1858	0.328141	80.162	0.876745	80.1741	0.829844	80.1678	1.1687	80.1728	0.996743	80.1637	0.893673	80.178	0.667388	80.1645	1.37593	80.1687	1.29766	80.1759	2.01024	80.1705	1.60271	80.1633	0.187479	80.1704	0.194911	80.159	0.161999	80.1749	0.106379	80.1621	0.216261	80.176	0.206585	80.1603	0.247821	80.1584	0.179854
80.2784	0.759171	80.2898	0.531348	80.2786	0.742631	80.2854	0.637134	80.2771	0.244559	80.2964	0.289101	80.2735	0.833723	80.2854	0.80317	80.2799	1.16681	80.2841	0.998827	80.2749	0.871963	80.289	0.658034	80.2753	1.34713	80.2804	1.31293	80.2872	1.96446	80.2808	1.69014	80.2742	0.239784	80.2817	0.223381	80.2679	0.139026	80.2864	0.102776	80.2729	0.245213	80.2869	0.253935	80.2719	0.263502	80.2704	0.197378
80.3895	0.750017	80.4005	0.546358	80.3903	0.775677	80.3965	0.621591	80.388	0.250215	80.4076	0.307728	80.3852	0.793972	80.3962	0.81374	80.3917	1.18084	80.3967	1.01962	80.3867	0.884408	80.4012	0.658825	80.3858	1.3037	80.3913	1.32383	80.398	1.99085	80.3921	1.73252	80.3858	0.300581	80.3931	0.262105	80.3796	0.135695	80.3986	0.097444	80.3844	0.288244	80.3984	0.237734	80.3837	0.233345	80.3808	0.209132
80.5011	0.724933	80.5112	0.542712	80.5022	0.729057	80.5078	0.62524	80.4991	0.269125	80.5186	0.34654	80.4966	0.828279	80.5073	0.890885	80.5029	1.21174	80.5078	1.03294	80.4981	0.947937	80.5129	0.693787	80.4971	1.28486	80.5028	1.31695	80.5094	2.02439	80.5036	1.74311	80.4977	0.315618	80.5042	0.289386	80.4916	0.104019	80.5106	0.159251	80.4966	0.299388	80.5098	0.204683	80.4953	0.221033	80.4921	0.188468
80.6125	0.707966	80.6227	0.550758	80.6133	0.671633	80.6189	0.600665	80.6109	0.296113	80.6304	0.356584	80.6077	0.921055	80.6184	0.941543	80.6132	1.21179	80.6178	1.03625	80.6089	0.952653	80.6232	0.729114	80.6086	1.27672	80.6146	1.36467	80.6204	2.03876	80.6147	1.73596	80.6084	0.244362	80.6153	0.25478	80.6022	0.102984	80.6213	0.1873	80.6071	0.303518	80.6214	0.23656	80.606	0.250914	80.6029	0.181528
80.7237	0.733316	80.7336	0.579727	80.7238	0.705535	80.7298	0.613268	80.7221	0.258823	80.742	0.340775	80.7181	0.962089	80.7295	0.98021	80.7243	1.21381	80.7299	1.06724	80.72	0.957386	80.7343	0.741884	80.7199	1.29461	80.7258	1.39164	80.7313	2.02847	80.7258	1.76839	80.7186	0.192854	80.7258	0.251761	80.7144	0.135632	80.7325	0.182176	80.7183	0.273098	80.7328	0.250393	80.7167	0.3221	80.7135	0.212398
80.8354	0.761323	80.8445	0.603308	80.8355	0.744814	80.8412	0.644997	80.8329	0.217553	80.8534	0.336521	80.8294	0.971847	80.8407	0.981964	80.8357	1.24482	80.842	1.09623	80.8313	0.979673	80.8459	0.761528	80.8319	1.35408	80.8371	1.35673	80.8429	2.03154	80.8385	1.77588	80.8299	0.211112	80.8373	0.265807	80.8268	0.173017	80.8439	0.153455	80.8301	0.273215	80.8436	0.266365	80.8276	0.342165	80.8261	0.237409
80.9464	0.75833	80.9559	0.576886	80.9457	0.733213	80.9529	0.660842	80.9431	0.241577	80.9641	0.360327	80.9406	0.968547	80.9513	0.913486	80.9465	1.25701	80.9525	1.09204	80.9423	1.0011	80.9562	0.748983	80.9429	1.38064	80.9475	1.35053	80.9537	2.04897	80.9504	1.74136	80.9404	0.225133	80.9484	0.248922	80.938	0.178455	80.954	0.154083	80.9405	0.304766	80.9542	0.294303	80.9385	0.280809	80.9371	0.253039
81.0559	0.769777	81.0665	0.566984	81.0554	0.778384	81.0624	0.662864	81.0539	0.249153	81.0735	0.375811	81.0501	0.888936	81.0609	0.882859	81.0573	1.22891	81.062	1.09879	81.0526	1.04069	81.0661	0.734761	81.053	1.40178	81.0578	1.36934	81.0638	2.06389	81.0598	1.79989	81.05	0.216896	81.0578	0.213816	81.0478	0.158359	81.0643	0.167805	81.0508	0.333867	81.0645	0.257387	81.0481	0.234788	81.0473	0.274495
81.1667	0.785044	81.1772	0.58028	81.1666	0.788336	81.1733	0.649471	81.1656	0.220117	81.184	0.370933	81.1599	0.905473	81.1721	0.913295	81.1679	1.22553	81.1726	1.09797	81.1632	1.06514	81.1769	0.752192	81.1632	1.41721	81.1684	1.35146	81.1741	2.10825	81.1693	1.79845	81.1608	0.251173	81.1678	0.219903	81.1583	0.16126	81.1751	0.158306	81.1611	0.326589	81.1752	0.255274	81.1585	0.225614	81.1576	0.276276
81.2781	0.792111	81.2889	0.571755	81.2777	0.775444	81.2858	0.644673	81.2757	0.218478	81.2954	0.309172	81.2721	0.94978	81.2848	0.984327	81.2795	1.27065	81.2841	1.07604	81.2738	1.08102	81.288	0.748947	81.2744	1.41799	81.2798	1.31989	81.2853	2.10538	81.2803	1.79571	81.2716	0.280926	81.2793	0.267261	81.2694	0.156246	81.2865	0.180235	81.2727	0.260951	81.2861	0.278413	81.27	0.245054	81.2685	0.257293
81.3881	0.798061	81.3999	0.581695	81.3893	0.794773	81.3962	0.668061	81.3863	0.232147	81.406	0.338593	81.3835	0.932815	81.3961	1.0434	81.3915	1.3086	81.3961	1.10597	81.3848	1.06125	81.3989	0.767083	81.3853	1.45996	81.3917	1.34379	81.3968	2.10278	81.3921	1.80817	81.3828	0.275168	81.3916	0.317484	81.3797	0.133928	81.3988	0.183374	81.3845	0.315872	81.3968	0.273392	81.3809	0.2446	81.3803	0.227884
81.4987	0.820919	81.5108	0.577671	81.5005	0.817747	81.5071	0.722742	81.4977	0.249931	81.5163	0.430698	81.4939	0.944512	81.5076	1.05213	81.5018	1.31038	81.5077	1.15961	81.4962	1.03904	81.5108	0.763531	81.4964	1.49571	81.5032	1.34357	81.5081	2.10683	81.5034	1.79627	81.4948	0.258585	81.5029	0.325897	81.4906	0.092945	81.5096	0.170419	81.4962	0.403408	81.5082	0.274634	81.4923	0.272272	81.4913	0.257734
81.6109	0.825475	81.623	0.541273	81.6115	0.827568	81.6184	0.720339	81.6096	0.257351	81.6278	0.401604	81.6062	0.975263	81.6186	1.03075	81.6126	1.33502	81.6183	1.16218	81.6079	1.02962	81.6227	0.747401	81.6086	1.4753	81.6148	1.31559	81.6194	2.08851	81.6143	1.81346	81.6057	0.241317	81.6146	0.309201	81.6021	0.095969	81.621	0.190825	81.6075	0.392852	81.6202	0.266138	81.6031	0.335778	81.6021	0.29121
81.7226	0.822113	81.7345	0.586781	81.7235	0.805792	81.7299	0.685701	81.7215	0.266283	81.7405	0.363992	81.7174	0.996973	81.7294	1.00524	81.7244	1.32269	81.7302	1.18265	81.7194	1.02453	81.7335	0.746105	81.7202	1.53496	81.7256	1.32766	81.7303	2.11181	81.7257	1.82521	81.716	0.278917	81.7251	0.291231	81.7142	0.14635	81.7324	0.228129	81.7179	0.341792	81.7321	0.315307	81.7151	0.385997	81.7131	0.279006
81.8336	0.827456	81.8456	0.636911	81.835	0.821181	81.8418	0.68825	81.8325	0.254216	81.8526	0.364508	81.828	1.02179	81.84	1.01137	81.8352	1.32307	81.842	1.21811	81.8301	1.03476	81.845	0.739039	81.8311	1.56789	81.8369	1.37123	81.8422	2.09393	81.837	1.8207	81.8279	0.293992	81.8361	0.297144	81.8253	0.14272	81.843	0.198291	81.8304	0.294265	81.8426	0.331136	81.8277	0.391079	81.8239	0.238674
81.945	0.832415	81.9571	0.62038	81.946	0.862086	81.9528	0.711741	81.9432	0.191809	81.9634	0.337774	81.94	1.05275	81.9519	1.05022	81.9469	1.35156	81.9532	1.16189	81.9416	1.04565	81.9566	0.746424	81.9415	1.58232	81.9487	1.36036	81.9536	2.0696	81.949	1.8024	81.94	0.254415	81.9482	0.32306	81.9363	0.10468	81.9539	0.180159	81.9416	0.298656	81.9524	0.275063	81.9385	0.365615	81.9361	0.267274
82.0567	0.815622	82.0679	0.612174	82.0568	0.824991	82.0641	0.697085	82.0547	0.186985	82.0754	0.348612	82.0519	1.05634	82.0645	1.08165	82.0587	1.37151	82.0643	1.14893	82.0535	1.0377	82.068	0.774927	82.0521	1.65606	82.0604	1.3594	82.065	2.16994	82.0611	1.80064	82.0508	0.265801	82.0598	0.328711	82.049	0.130944	82.0655	0.19641	82.0522	0.345543	82.0637	0.28868	82.0504	0.354618	82.0485	0.355441
82.1685	0.794253	82.1789	0.620881	82.1678	0.781471	82.1759	0.715678	82.1667	0.271239	82.1871	0.392226	82.1632	1.0417	82.1753	1.11253	82.1706	1.37177	82.1752	1.19995	82.1649	1.03064	82.1789	0.796682	82.1635	1.63152	82.1721	1.39324	82.1767	2.26321	82.173	1.83745	82.1623	0.284241	82.1715	0.335904	82.1605	0.205854	82.1779	0.217909	82.1637	0.382183	82.176	0.311187	82.1624	0.335214	82.1597	0.388885
82.2801	0.815154	82.2906	0.642525	82.2797	0.81398	82.2875	0.768712	82.2789	0.327371	82.2985	0.406989	82.2747	1.07673	82.2867	1.11238	82.2813	1.33332	82.287	1.18001	82.2766	1.06614	82.2903	0.802521	82.2754	1.5965	82.2837	1.40291	82.2879	2.273	82.2838	1.85087	82.2732	0.286526	82.2831	0.338787	82.2726	0.203785	82.2889	0.242187	82.275	0.370644	82.2882	0.313441	82.2736	0.34387	82.2712	0.373059
82.3918	0.858146	82.4027	0.643508	82.3914	0.848564	82.3991	0.782447	82.3902	0.344959	82.4092	0.415871	82.3869	1.12041	82.3984	1.07485	82.3922	1.36622	82.3987	1.17599	82.3881	1.09713	82.4021	0.846208	82.3868	1.61466	82.3945	1.36613	82.3992	2.23719	82.3941	1.88767	82.3852	0.295111	82.3949	0.321831	82.3834	0.205517	82.4	0.21923	82.3866	0.364025	82.4	0.304253	82.3847	0.358981	82.3831	0.329643
82.5032	0.876524	82.5147	0.629378	82.5031	0.831693	82.511	0.771408	82.5007	0.35507	82.5204	0.408798	82.4975	1.09335	82.5094	1.09883	82.5043	1.40496	82.5096	1.24442	82.4995	1.04738	82.5136	0.888284	82.4987	1.67641	82.5061	1.32031	82.5096	2.22575	82.5054	1.91028	82.4976	0.288453	82.5059	0.306334	82.4937	0.228429	82.5121	0.261771	82.4977	0.415153	82.5109	0.297489	82.4958	0.342768	82.4944	0.367938
82.6141	0.888467	82.6249	0.650924	82.614	0.813821	82.6225	0.762693	82.6118	0.340925	82.6317	0.398072	82.6082	1.10691	82.621	1.17951	82.6157	1.40131	82.6211	1.29704	82.6107	1.01276	82.6245	0.887566	82.6098	1.69278	82.6172	1.29035	82.6206	2.22599	82.6166	1.87401	82.6084	0.282122	82.6177	0.329568	82.6056	0.257	82.6238	0.332371	82.6082	0.440611	82.6214	0.329246	82.6071	0.34107	82.6049	0.380967
82.7246	0.914615	82.7359	0.686459	82.7253	0.854944	82.7336	0.773481	82.7239	0.312199	82.7425	0.423916	82.7197	1.16068	82.7328	1.19569	82.7264	1.42487	82.7325	1.26371	82.7221	1.07174	82.736	0.873035	82.7204	1.67383	82.728	1.26882	82.7329	2.1769	82.7278	1.89222	82.7193	0.275109	82.7289	0.378111	82.7176	0.293116	82.7346	0.325748	82.7194	0.435053	82.7331	0.390812	82.717	0.322412	82.7158	0.366717
82.8352	0.886872	82.8482	0.7191	82.8368	0.856801	82.8439	0.7825	82.8357	0.327131	82.8543	0.429481	82.8308	1.22898	82.8438	1.18984	82.8371	1.4049	82.8433	1.24541	82.8324	1.12213	82.8475	0.916051	82.8327	1.65326	82.8384	1.28336	82.8446	2.15353	82.8386	1.90125	82.8307	0.247083	82.8391	0.436084	82.8293	0.279831	82.8453	0.315794	82.8314	0.447107	82.8447	0.412981	82.8272	0.350285	82.8268	0.379495
82.9461	0.871593	82.9588	0.70128	82.9479	0.77788	82.9543	0.756767	82.9456	0.390733	82.9657	0.39361	82.9423	1.24138	82.9544	1.19319	82.949	1.38997	82.9548	1.30221	82.9427	1.12939	82.9578	0.945229	82.9449	1.62392	82.9492	1.26542	82.9545	2.18374	82.9497	1.9204	82.942	0.22907	82.951	0.440199	82.9399	0.234972	82.9562	0.317636	82.9428	0.446591	82.955	0.368186	82.9388	0.409691	82.9385	0.360516
83.0558	0.929239	83.0693	0.685759	83.059	0.82503	83.0656	0.760571	83.0567	0.446798	83.0757	0.392905	83.0529	1.22919	83.0654	1.17536	83.0593	1.43264	83.0654	1.33162	83.0545	1.11633	83.0694	0.900653	83.0559	1.6906	83.0604	1.27452	83.0646	2.27791	83.0608	1.95565	83.0524	0.243452	83.0618	0.421944	83.0509	0.222249	83.0671	0.306288	83.0546	0.479641	83.0658	0.3589	83.0511	0.454473	83.0495	0.370733
83.1673	0.96016	83.1808	0.748874	83.1695	0.890106	83.1772	0.751423	83.1671	0.475717	83.1861	0.398779	83.163	1.22419	83.1759	1.18052	83.1702	1.40113	83.1766	1.27942	83.1663	1.09436	83.1811	0.863847	83.1663	1.75477	83.1718	1.31972	83.175	2.36041	83.1718	1.94409	83.1632	0.265428	83.172	0.43627	83.1616	0.269591	83.1782	0.290823	83.1647	0.509894	83.1767	0.343145	83.162	0.432424	83.1605	0.396363
83.2794	0.942055	83.2928	0.74305	83.2807	0.847846	83.2884	0.738074	83.2777	0.483984	83.2976	0.399841	83.2744	1.21981	83.2877	1.19677	83.2817	1.43047	83.2878	1.2622	83.2768	1.09945	83.2923	0.893295	83.2767	1.77806	83.2839	1.31137	83.2864	2.34289	83.2842	1.96886	83.2746	0.257416	83.2835	0.459706	83.2732	0.308389	83.2895	0.272686	83.2756	0.46971	83.2881	0.385642	83.272	0.406876	83.2721	0.437798
83.3908	0.922336	83.4042	0.690231	83.3922	0.839645	83.3988	0.741174	83.3899	0.484613	83.4095	0.406261	83.3862	1.25015	83.4	1.22208	83.3926	1.46957	83.3978	1.28079	83.3874	1.12514	83.4034	0.933091	83.3876	1.79795	83.3946	1.27813	83.3984	2.27138	83.3955	2.01125	83.3859	0.227376	83.3954	0.450164	83.3842	0.317169	83.4003	0.283694	83.3874	0.445301	83.3995	0.451229	83.3838	0.456488	83.383	0.475565
83.502	0.940337	83.5149	0.664377	83.5028	0.861628	83.5089	0.729059	83.501	0.490779	83.5218	0.401666	83.497	1.24693	83.5108	1.23428	83.5046	1.41011	83.5082	1.2773	83.4995	1.1616	83.5141	0.917849	83.4989	1.81473	83.5055	1.26459	83.5102	2.22656	83.5058	1.99686	83.4974	0.261134	83.5064	0.483648	83.4946	0.261971	83.5116	0.359338	83.4987	0.460705	83.5104	0.424357	83.4955	0.455901	83.4935	0.465164
83.6117	0.982776	83.6256	0.693871	83.614	0.874903	83.6207	0.767392	83.6131	0.483	83.6329	0.425884	83.6088	1.22577	83.622	1.21837	83.6167	1.35966	83.6204	1.28183	83.6114	1.16829	83.6248	0.924098	83.6103	1.82957	83.6167	1.23023	83.6218	2.23784	83.6176	2.02263	83.6084	0.349246	83.6174	0.530185	83.6071	0.190218	83.6229	0.376166	83.6102	0.494819	83.6221	0.425825	83.6061	0.449531	83.6058	0.465615
83.7229	0.977176	83.7365	0.697631	83.7254	0.838552	83.733	0.811204	83.7242	0.478279	83.7436	0.435013	83.7193	1.26427	83.7327	1.24231	83.7273	1.36523	83.7324	1.33697	83.7226	1.14114	83.7362	0.950065	83.7211	1.83297	83.7278	1.21823	83.7328	2.27623	83.7296	2.04666	83.7188	0.381631	83.7288	0.513404	83.7188	0.228351	83.7339	0.321642	83.7216	0.495288	83.7342	0.471448	83.717	0.471735	83.7181	0.465651
83.8349	0.983059	83.8481	0.663763	83.8365	0.83376	83.8452	0.830363	83.8355	0.480171	83.8544	0.410224	83.8303	1.30801	83.8441	1.26546	83.8375	1.41277	83.843	1.3612	83.834	1.13311	83.8487	0.942276	83.8331	1.85975	83.8395	1.18399	83.8438	2.31414	83.8408	2.02959	83.8301	0.371992	83.8399	0.481068	83.83	0.30817	83.8457	0.29946	83.8332	0.471549	83.8452	0.497222	83.8288	0.493872	83.8277	0.464189
83.9462	1.00898	83.9597	0.701093	83.9489	0.863311	83.9576	0.839273	83.948	0.473551	83.9663	0.363433	83.9433	1.31698	83.9561	1.31941	83.9493	1.44062	83.9551	1.37304	83.9455	1.15067	83.9604	0.927916	83.9456	1.89051	83.9517	1.17139	83.9558	2.32419	83.9517	2.0529	83.9422	0.380485	83.952	0.412336	83.9408	0.306392	83.9578	0.369428	83.9445	0.527706	83.957	0.475053	83.9409	0.531003	83.939	0.511615
84.058	0.969699	84.0722	0.74659	84.0609	0.858656	84.0681	0.829109	84.0598	0.465846	84.0786	0.342893	84.0552	1.29386	84.0673	1.38404	84.0607	1.44866	84.0675	1.37984	84.0567	1.14405	84.0715	0.977087	84.0566	1.87413	84.0635	1.29307	84.0682	2.31303	84.0637	2.06224	84.0538	0.394943	84.0639	0.424351	84.0514	0.317659	84.07	0.395218	84.0557	0.560309	84.0694	0.452497	84.0527	0.559189	84.0519	0.534963
84.1696	0.954687	84.1841	0.737715	84.1724	0.826087	84.1791	0.835458	84.1711	0.469831	84.1901	0.351236	84.1668	1.31754	84.179	1.37216	84.1721	1.4582	84.1792	1.37122	84.1687	1.09307	84.1831	1.02154	84.1677	1.84302	84.1744	1.37182	84.1798	2.3403	84.1759	2.07105	84.1644	0.431136	84.1747	0.476792	84.1646	0.365336	84.1816	0.344981	84.1676	0.546188	84.1808	0.473171	84.1642	0.520721	84.1639	0.492169
84.2807	0.990634	84.2951	0.767946	84.2847	0.809673	84.2909	0.891634	84.2824	0.500732	84.301	0.365579	84.278	1.34863	84.2909	1.29615	84.2836	1.48504	84.2904	1.36982	84.28	1.06229	84.2943	0.973463	84.2795	1.8842	84.2853	1.33912	84.2905	2.36578	84.2868	2.09325	84.2755	0.44975	84.2866	0.482982	84.2756	0.392432	84.2921	0.379296	84.2791	0.548508	84.293	0.520766	84.2754	0.517305	84.2751	0.46629
84.393	1.02925	84.4064	0.773442	84.3952	0.831946	84.4017	0.922522	84.3936	0.506286	84.4127	0.412633	84.3896	1.32336	84.4018	1.27261	84.394	1.48851	84.401	1.37148	84.3912	1.07961	84.4054	0.925715	84.391	1.88261	84.3964	1.2967	84.4014	2.33547	84.397	2.10865	84.3869	0.50414	84.3981	0.516636	84.3865	0.40916	84.403	0.385411	84.3897	0.541981	84.4046	0.579873	84.3869	0.530805	84.3859	0.502219
84.504	1.04633	84.5178	0.748687	84.5051	0.86145	84.5131	0.876481	84.5048	0.543911	84.5243	0.437678	84.5011	1.32683	84.512	1.31385	84.5053	1.46689	84.5118	1.39731	84.5033	1.13393	84.5166	0.915878	84.5022	1.85536	84.5077	1.27469	84.5131	2.32415	84.5081	2.10896	84.498	0.562931	84.509	0.52806	84.4987	0.410184	84.5149	0.345768	84.5008	0.549498	84.5154	0.614662	84.4981	0.530299	84.4968	0.52466
84.6147	1.04988	84.6292	0.749337	84.6167	0.89615	84.6251	0.877607	84.6167	0.583735	84.6358	0.40559	84.6118	1.34752	84.6238	1.35701	84.6173	1.49343	84.6235	1.36842	84.6139	1.13421	84.6281	0.93733	84.6139	1.89557	84.6194	1.25686	84.6245	2.31562	84.6208	2.08995	84.6095	0.540987	84.6206	0.544578	84.6094	0.400924	84.6265	0.392399	84.6131	0.529644	84.6269	0.601455	84.6087	0.576391	84.6078	0.559523
84.7263	1.03515	84.7401	0.718439	84.7284	0.885873	84.736	0.93295	84.7279	0.636846	84.7476	0.366719	84.7227	1.39033	84.7361	1.39281	84.7286	1.51495	84.7356	1.37922	84.7246	1.12605	84.7397	0.934209	84.7251	1.95793	84.7306	1.23546	84.7356	2.29529	84.7319	2.08829	84.7214	0.540723	84.7323	0.544101	84.7205	0.390628	84.7377	0.420542	84.7245	0.550399	84.7378	0.594806	84.7205	0.582691	84.7196	0.556983
84.8373	0.991063	84.8514	0.726564	84.8401	0.886156	84.8468	0.913443	84.8392	0.690367	84.8589	0.396993	84.8335	1.41637	84.8472	1.39579	84.8392	1.50171	84.8471	1.43481	84.8371	1.19985	84.8508	0.909589	84.8356	1.97562	84.8417	1.24065	84.8474	2.31303	84.8425	2.12601	84.8333	0.565268	84.8436	0.510465	84.8329	0.383366	84.8492	0.419409	84.8353	0.609649	84.8489	0.590623	84.8329	0.568375	84.831	0.505649
84.9488	0.959188	84.9635	0.775049	84.9507	0.90691	84.9579	0.930869	84.9505	0.669558	84.9695	0.409177	84.9452	1.40528	84.9584	1.38476	84.9498	1.49076	84.9572	1.46251	84.9491	1.20802	84.9618	0.926001	84.9461	1.94742	84.9532	1.27713	84.9588	2.33736	84.9544	2.18697	84.9446	0.599579	84.9535	0.518053	84.9455	0.421002	84.9604	0.455085	84.947	0.597481	84.9597	0.598033	84.9445	0.596177	84.9426	0.519906
85.0593	0.939768	85.0746	0.790018	85.061	0.901854	85.0689	0.991273	85.0602	0.611175	85.0794	0.392844	85.0564	1.45382	85.0695	1.3975	85.061	1.51742	85.0675	1.46318	85.0595	1.16017	85.0729	0.936482	85.0568	1.93012	85.0644	1.34079	85.0691	2.3278	85.0652	2.20179	85.0553	0.615652	85.064	0.519658	85.055	0.458771	85.0704	0.462755	85.0583	0.60453	85.0699	0.612873	85.055	0.621383	85.0537	0.557283
85.1694	0.965957	85.1839	0.764415	85.1726	0.902058	85.1789	1.00209	85.17	0.552109	85.1897	0.416431	85.166	1.52059	85.1795	1.43088	85.1717	1.56403	85.1785	1.40514	85.169	1.13855	85.1835	0.924418	85.1669	1.91291	85.1743	1.3467	85.1798	2.33721	85.1752	2.16545	85.1667	0.604979	85.1752	0.523043	85.1635	0.490166	85.1804	0.435785	85.1682	0.617666	85.1805	0.584953	85.1647	0.586139	85.1632	0.541641
85.2801	0.994167	85.2938	0.783388	85.2834	0.888554	85.289	1.00343	85.2818	0.516081	85.3009	0.423194	85.2774	1.52333	85.2906	1.44446	85.2823	1.56643	85.2896	1.41057	85.2794	1.13343	85.2941	0.938721	85.2763	1.99154	85.2843	1.30982	85.2903	2.35325	85.2859	2.17261	85.2766	0.631297	85.286	0.558637	85.275	0.475814	85.2913	0.450064	85.2788	0.627979	85.2908	0.582556	85.2761	0.560833	85.274	0.533656
85.3912	0.980689	85.4058	0.831001	85.3935	0.863144	85.4005	1.01364	85.3943	0.531138	85.4128	0.404788	85.389	1.48617	85.4017	1.42669	85.3943	1.56488	85.4007	1.43423	85.3904	1.14455	85.4054	0.962802	85.3888	2.04561	85.3962	1.30847	85.4014	2.29049	85.3976	2.19366	85.3868	0.645245	85.3977	0.593412	85.3875	0.455495	85.4021	0.480965	85.3899	0.653269	85.4026	0.586519	85.3884	0.585377	85.3857	0.591732
85.5029	0.962456	85.5168	0.83061	85.5052	0.854642	85.5121	1.00877	85.505	0.581165	85.5245	0.411576	85.4997	1.47742	85.5127	1.42385	85.5062	1.54309	85.5119	1.39016	85.5022	1.16366	85.5168	0.963794	85.5029	1.97051	85.5078	1.31863	85.5129	2.24543	85.5091	2.18091	85.4988	0.64167	85.5084	0.617501	85.4979	0.538222	85.5139	0.480183	85.5014	0.661798	85.5147	0.595376	85.4995	0.654664	85.4967	0.651333
85.6141	0.960531	85.6278	0.795785	85.6173	0.858536	85.6233	0.954937	85.615	0.610909	85.6352	0.474196	85.6113	1.5011	85.6236	1.42473	85.6171	1.54626	85.6241	1.38141	85.6139	1.21929	85.6273	0.991857	85.6135	1.94769	85.6187	1.30328	85.6241	2.31352	85.6207	2.19819	85.6105	0.619475	85.6192	0.666381	85.6087	0.5635	85.6253	0.490489	85.6126	0.663914	85.6262	0.633597	85.6103	0.707842	85.6084	0.647985
85.725	1.01694	85.7391	0.789516	85.7286	0.88806	85.7347	0.944656	85.7261	0.631774	85.746	0.505546	85.7224	1.49534	85.735	1.42902	85.7276	1.59208	85.7354	1.42624	85.7243	1.25715	85.7384	1.02574	85.7244	1.96021	85.7301	1.29229	85.7357	2.36497	85.7319	2.23122	85.7217	0.593881	85.7313	0.684985	85.7208	0.578277	85.7359	0.468947	85.7236	0.688794	85.7378	0.652436	85.7218	0.671849	85.7202	0.605997
85.8355	1.08132	85.8508	0.816779	85.84	0.903968	85.8462	0.95048	85.8383	0.626931	85.8582	0.473241	85.8336	1.50819	85.847	1.47063	85.8395	1.62356	85.8457	1.44148	85.8356	1.26356	85.8496	1.00957	85.8362	1.97399	85.8411	1.29519	85.8473	2.41821	85.8427	2.24052	85.8324	0.62426	85.8422	0.634972	85.833	0.598104	85.8475	0.48799	85.8342	0.731106	85.8485	0.663196	85.8334	0.604258	85.8316	0.626052
85.946	1.10146	85.9623	0.831703	85.9515	0.872889	85.9577	0.956029	85.949	0.61607	85.9693	0.426651	85.9448	1.50682	85.9582	1.495	85.952	1.64557	85.9571	1.47909	85.9471	1.28262	85.9606	0.993783	85.9478	2.00477	85.9525	1.28886	85.9585	2.51009	85.9544	2.24564	85.9437	0.669867	85.9526	0.591807	85.9448	0.577599	85.9587	0.557416	85.9455	0.729661	85.9598	0.679881	85.9443	0.600584	85.9424	0.691445
86.058	1.10186	86.0731	0.855015	86.0635	0.884154	86.0686	0.962759	86.0595	0.634878	86.0802	0.431553	86.0556	1.48977	86.07	1.51165	86.0626	1.68281	86.0686	1.4891	86.0582	1.30401	86.0728	1.00919	86.0589	2.02041	86.0633	1.30509	86.07	2.52466	86.0659	2.2766	86.0549	0.702968	86.0639	0.595581	86.0538	0.602969	86.0703	0.584788	86.0589	0.726144	86.071	0.710114	86.0553	0.633045	86.0533	0.705347
86.1711	1.06406	86.1841	0.859937	86.1759	0.908969	86.1798	0.974506	86.1721	0.708499	86.1927	0.456186	86.1677	1.49418	86.1811	1.52081	86.1741	1.70598	86.1802	1.43569	86.1701	1.32154	86.1849	1.03113	86.17	2.02036	86.175	1.33374	86.1818	2.48356	86.1778	2.2946	86.1673	0.723791	86.1763	0.629649	86.1653	0.616703	86.1827	0.52814	86.1716	0.72257	86.1826	0.703948	86.167	0.637047	86.1654	0.646368
86.2828	1.02977	86.2951	0.835506	86.2868	0.908587	86.2912	1.05369	86.2848	0.755227	86.3035	0.460586	86.2797	1.53744	86.2921	1.51077	86.2861	1.70041	86.2916	1.47291	86.2812	1.33546	86.2966	1.03868	86.283	2.04103	86.2875	1.36382	86.2925	2.43831	86.2898	2.27485	86.2792	0.733479	86.2883	0.667629	86.2786	0.619935	86.2945	0.481007	86.2827	0.708601	86.2944	0.692768	86.2791	0.640153	86.277	0.683857
86.3943	1.04603	86.408	0.820633	86.3969	0.922357	86.4032	1.08029	86.396	0.7197	86.4147	0.470991	86.391	1.57887	86.4042	1.53229	86.3979	1.7102	86.4038	1.49705	86.3923	1.36264	86.4081	1.01629	86.3946	2.07128	86.3985	1.33398	86.4032	2.42227	86.4006	2.26862	86.3899	0.770949	86.4001	0.642531	86.3901	0.63398	86.4063	0.51993	86.3928	0.764713	86.4049	0.718492	86.39	0.672571	86.3881	0.726934
86.5049	1.085	86.5204	0.857915	86.5079	0.926733	86.5151	1.01525	86.5068	0.709113	86.5263	0.465893	86.5026	1.56058	86.5158	1.5624	86.5098	1.73603	86.5157	1.51251	86.5038	1.32335	86.5194	0.996888	86.5046	2.06475	86.5096	1.34665	86.515	2.41793	86.5104	2.27796	86.5014	0.777971	86.5115	0.65127	86.502	0.629934	86.5176	0.597376	86.5035	0.807473	86.5153	0.728049	86.5009	0.702943	86.4996	0.70957
86.6159	1.08627	86.6304	0.872629	86.6187	0.915619	86.6265	0.985662	86.6183	0.717359	86.6369	0.44103	86.6141	1.50737	86.6263	1.56397	86.6205	1.75329	86.6268	1.53146	86.6151	1.30423	86.6308	1.02805	86.6163	2.03747	86.6202	1.37403	86.6269	2.41955	86.6223	2.25565	86.6128	0.784169	86.6225	0.672106	86.6133	0.622303	86.6283	0.634269	86.6147	0.811612	86.6269	0.73179	86.6123	0.707856	86.6102	0.740842
86.7276	1.05039	86.7417	0.871151	86.7303	0.91989	86.7377	1.00866	86.7289	0.715182	86.7475	0.42666	86.7247	1.46211	86.7375	1.56272	86.7306	1.74425	86.738	1.51057	86.7265	1.31365	86.7419	1.05854	86.7267	2.04726	86.7316	1.40111	86.7374	2.49735	86.7351	2.23341	86.7241	0.828137	86.7338	0.594855	86.723	0.674809	86.7394	0.613819	86.7259	0.808366	86.7384	0.740804	86.723	0.692346	86.7207	0.747543
86.8389	0.994446	86.8532	0.892618	86.842	0.912227	86.8499	0.977301	86.8393	0.735561	86.859	0.419297	86.8358	1.49707	86.8493	1.60826	86.842	1.7458	86.8489	1.51896	86.8378	1.25583	86.8536	1.06681	86.8386	2.00593	86.8439	1.4603	86.8488	2.50701	86.847	2.23793	86.8356	0.873229	86.8451	0.554434	86.8342	0.725134	86.8502	0.603867	86.8377	0.776719	86.8499	0.739811	86.8353	0.691253	86.832	0.746207
86.9512	0.952159	86.9642	0.888227	86.9534	0.911798	86.9618	0.942567	86.9515	0.74296	86.9707	0.399976	86.9477	1.56837	86.961	1.63419	86.9543	1.80336	86.9604	1.52235	86.9487	1.27751	86.9654	1.06458	86.9505	1.96405	86.9555	1.43472	86.9606	2.44249	86.9582	2.2309	86.947	0.861105	86.9573	0.571505	86.9474	0.712012	86.962	0.591344	86.9493	0.79092	86.9614	0.718297	86.9474	0.731532	86.9443	0.769222
87.0636	0.973893	87.075	0.872313	87.065	0.892382	87.072	0.937844	87.0637	0.76054	87.0822	0.381692	87.0591	1.612	87.0713	1.6192	87.0653	1.851	87.0719	1.493	87.0597	1.30324	87.0762	1.02309	87.0614	2.0057	87.0666	1.37288	87.0716	2.44561	87.0682	2.21972	87.0586	0.860632	87.0685	0.607819	87.0581	0.735065	87.0743	0.568159	87.0603	0.855846	87.0734	0.699042	87.0584	0.769552	87.0554	0.764
87.1738	1.01586	87.1859	0.870833	87.1751	0.913531	87.1826	0.941525	87.1744	0.777129	87.1931	0.397174	87.1693	1.61606	87.1818	1.61084	87.1753	1.84573	87.1828	1.47559	87.1711	1.30932	87.1872	0.99735	87.1733	2.04075	87.1776	1.37627	87.1824	2.48249	87.1784	2.19924	87.1693	0.883356	87.1787	0.642807	87.168	0.760598	87.1844	0.596647	87.1709	0.862923	87.1843	0.739829	87.1692	0.794283	87.1659	0.77044
87.2833	1.04556	87.2973	0.89642	87.2859	0.933712	87.2944	0.950378	87.2847	0.794301	87.3036	0.434013	87.279	1.61228	87.2934	1.61486	87.2865	1.83918	87.2932	1.51028	87.2829	1.33962	87.2979	1.00604	87.2836	2.0518	87.2885	1.43032	87.2939	2.53055	87.2894	2.15678	87.2803	0.847015	87.2902	0.62488	87.2795	0.779732	87.2942	0.639169	87.2813	0.86748	87.2951	0.794582	87.2793	0.794528	87.2765	0.832563
87.3936	1.07434	87.408	0.900088	87.3982	0.909199	87.4059	0.96065	87.3959	0.832588	87.4152	0.44749	87.3906	1.63468	87.4052	1.61877	87.3982	1.8408	87.4038	1.53024	87.3939	1.32198	87.4088	1.00912	87.3947	2.06288	87.3999	1.40778	87.4054	2.56623	87.4012	2.10846	87.392	0.870891	87.4021	0.628314	87.3905	0.801269	87.4064	0.631739	87.3919	0.921775	87.4067	0.811784	87.3907	0.772817	87.3883	0.839743
87.5051	1.08523	87.5185	0.89923	87.509	0.902874	87.5166	1.0108	87.5072	0.848704	87.5267	0.47757	87.5027	1.62606	87.5159	1.63501	87.5099	1.82636	87.5157	1.50628	87.5049	1.33983	87.5211	1.00835	87.5063	2.08649	87.5115	1.39346	87.5158	2.54281	87.5124	2.10913	87.5031	0.902529	87.513	0.681845	87.5012	0.753854	87.5184	0.633077	87.5034	0.934786	87.5175	0.802253	87.5019	0.762674	87.4992	0.832393
87.6166	1.03909	87.6302	0.935727	87.6196	0.867944	87.6276	1.00905	87.6189	0.89676	87.6379	0.495286	87.614	1.65201	87.6264	1.671	87.6213	1.82064	87.6269	1.51495	87.6164	1.37038	87.632	1.00622	87.6179	2.09829	87.6224	1.45958	87.6273	2.54765	87.6231	2.16964	87.6142	0.899935	87.6232	0.722294	87.6132	0.715368	87.6291	0.68422	87.6156	0.936078	87.6293	0.764955	87.6129	0.781827	87.6098	0.849754
87.7277	1.0132	87.7427	0.936382	87.7315	0.895192	87.7388	0.992078	87.7308	0.940959	87.7488	0.450556	87.7253	1.66955	87.7382	1.67267	87.7311	1.84418	87.7379	1.51029	87.7275	1.41673	87.7427	1.04664	87.729	2.09498	87.7332	1.48598	87.7391	2.58238	87.735	2.20771	87.7255	0.859834	87.7344	0.708026	87.7242	0.765569	87.7405	0.725806	87.7268	0.940342	87.7414	0.761047	87.7245	0.82379	87.7222	0.818251
87.8394	1.02502	87.8539	0.918371	87.8433	0.935761	87.8506	0.972002	87.8417	0.94644	87.8604	0.439847	87.8367	1.66659	87.849	1.69045	87.8432	1.8496	87.8504	1.46709	87.8385	1.46985	87.8546	1.07838	87.8384	2.10583	87.8447	1.45859	87.8511	2.54987	87.8471	2.19824	87.8374	0.831179	87.8461	0.685068	87.8354	0.819586	87.8521	0.704254	87.8384	0.976144	87.8525	0.788533	87.8353	0.83818	87.8337	0.821667
87.951	1.05485	87.9649	0.900073	87.9543	0.945646	87.9619	0.923552	87.9531	0.916823	87.9723	0.503534	87.9478	1.73012	87.9604	1.71128	87.9557	1.86145	87.9615	1.4691	87.9493	1.48768	87.9656	1.07506	87.9491	2.12818	87.9564	1.43742	87.9622	2.52893	87.9587	2.15399	87.9485	0.898752	87.9581	0.684162	87.9462	0.834121	87.9636	0.712057	87.95	1.0004	87.9626	0.806835	87.9471	0.849134	87.9454	0.85129
88.0621	1.07452	88.0763	0.872903	88.0652	0.976134	88.0721	0.935761	88.0652	0.853752	88.084	0.513049	88.0594	1.74406	88.0722	1.68753	88.0666	1.89309	88.0716	1.51243	88.06	1.47289	88.0767	1.09368	88.0618	2.09444	88.0674	1.45923	88.0729	2.49977	88.0695	2.1261	88.0595	0.951029	88.0687	0.650978	88.0565	0.857157	88.0759	0.700875	88.0608	0.988306	88.0733	0.831805	88.0584	0.880615	88.0565	0.853475
88.1733	1.06278	88.1887	0.831813	88.1768	0.940469	88.1846	0.931327	88.1763	0.850091	88.195	0.49944	88.1703	1.73451	88.1841	1.67206	88.1774	1.91947	88.1838	1.54207	88.1722	1.45506	88.1883	1.09207	88.1751	2.06571	88.1784	1.45515	88.1851	2.47315	88.1808	2.11567	88.1714	0.940753	88.1797	0.677482	88.1685	0.862274	88.1873	0.639382	88.1727	0.999838	88.1842	0.853356	88.1685	0.886484	88.1676	0.881234
88.2855	1.06243	88.3004	0.799432	88.2885	0.936906	88.2968	0.915839	88.2876	0.889947	88.3071	0.516932	88.2809	1.73559	88.2956	1.6637	88.2888	1.93078	88.2959	1.52792	88.2837	1.48181	88.2995	1.04706	88.2875	2.05668	88.2891	1.45091	88.2966	2.49044	88.293	2.09348	88.2828	0.953968	88.2923	0.721769	88.2812	0.877926	88.2985	0.648865	88.2843	1.03278	88.2956	0.854773	88.2812	0.885511	88.279	0.852824
88.397	1.08515	88.4107	0.834545	88.3998	1.00814	88.4077	0.936137	88.3991	0.89893	88.4185	0.536755	88.3938	1.73145	88.407	1.61103	88.4014	1.93432	88.4077	1.49254	88.3945	1.46314	88.4103	1.03243	88.3984	2.04912	88.4008	1.46422	88.4078	2.48721	88.4047	2.10849	88.394	1.00074	88.4035	0.720438	88.3936	0.953311	88.4098	0.68768	88.395	1.03845	88.4082	0.877161	88.394	0.884069	88.3897	0.846554
88.5079	1.09068	88.5217	0.867395	88.5112	1.01458	88.5188	0.933721	88.5098	0.878227	88.5288	0.546768	88.5059	1.73593	88.5194	1.59101	88.5124	1.95123	88.5189	1.49089	88.5068	1.4195	88.5225	1.0371	88.508	2.06777	88.5129	1.47088	88.5202	2.5008	88.5165	2.13099	88.5058	1.0095	88.5147	0.717252	88.5047	0.948665	88.5208	0.702487	88.5065	1.04444	88.52	0.903103	88.5047	0.884772	88.5011	0.872891
88.6192	1.0826	88.6334	0.877122	88.6226	0.999205	88.6294	0.915391	88.6212	0.872774	88.6406	0.520354	88.6162	1.7255	88.6302	1.64402	88.6228	1.97132	88.6294	1.49958	88.6191	1.4593	88.6344	1.02096	88.6194	2.06101	88.6237	1.46605	88.6312	2.5596	88.6273	2.10305	88.6173	0.977247	88.6255	0.705597	88.6155	0.899246	88.6327	0.717973	88.6183	1.02576	88.6314	0.905094	88.6154	0.899482	88.6134	0.83674
88.7304	1.10144	88.7451	0.919158	88.734	0.988793	88.7405	0.9285	88.7328	0.894258	88.7522	0.499976	88.728	1.71835	88.741	1.66936	88.735	1.98002	88.7404	1.50175	88.7304	1.47431	88.7446	1.00734	88.7324	2.00394	88.7348	1.46143	88.7421	2.59518	88.7375	2.08069	88.7278	0.975335	88.7355	0.716923	88.7267	0.929868	88.7439	0.722784	88.7298	0.977062	88.7426	0.895147	88.7264	0.914383	88.7243	0.816661
88.8423	1.14503	88.8568	0.939663	88.8455	1.03049	88.8521	0.920283	88.8442	0.875895	88.863	0.528543	88.8399	1.68799	88.8526	1.66719	88.8461	1.97388	88.8517	1.51994	88.8412	1.44459	88.8554	1.01276	88.8425	2.00765	88.8472	1.4793	88.853	2.61279	88.8487	2.10126	88.8391	0.967261	88.8476	0.731061	88.8359	0.976627	88.8549	0.70893	88.841	1.01695	88.8537	0.886064	88.8376	0.912083	88.835	0.86352
88.9543	1.16469	88.9674	0.904908	88.9566	1.06239	88.9629	0.911931	88.9553	0.846478	88.9739	0.565201	88.9506	1.70015	88.9638	1.65343	88.9569	1.95386	88.9631	1.5593	88.9522	1.42641	88.9681	1.03325	88.9533	2.05007	88.9586	1.49091	88.9645	2.61552	88.9602	2.13327	88.9512	0.962454	88.9597	0.751197	88.948	1.00066	88.9662	0.740644	88.9523	1.06484	88.9652	0.906414	88.9485	0.91498	88.9465	0.899309
89.0642	1.11357	89.0786	0.925909	89.0674	1.03818	89.0743	0.935328	89.0653	0.918294	89.0852	0.566549	89.061	1.74909	89.0754	1.65871	89.069	1.97184	89.0742	1.55981	89.0635	1.41419	89.0803	1.05531	89.0657	2.08512	89.0688	1.52957	89.0766	2.56028	89.0719	2.12648	89.0623	0.987545	89.0711	0.736827	89.0614	0.985148	89.0766	0.784164	89.0635	1.12168	89.0759	0.929634	89.06	0.936213	89.0571	0.929871
89.1742	1.0844	89.1898	0.98028	89.1777	1.06748	89.1852	0.913963	89.1758	1.00923	89.1958	0.579822	89.1717	1.74315	89.1851	1.72554	89.1794	2.01157	89.1845	1.56087	89.1738	1.455	89.1894	1.07255	89.1768	2.09227	89.1799	1.49933	89.1866	2.54112	89.1823	2.13535	89.172	1.0006	89.1815	0.706655	89.1709	0.995352	89.1866	0.749795	89.1741	1.15736	89.1859	0.944395	89.1713	1.0031	89.1677	0.943772
89.2846	1.13458	89.2996	0.989742	89.2875	1.12676	89.2955	0.907296	89.2869	0.970096	89.3066	0.572666	89.2818	1.76286	89.2946	1.7513	89.2892	2.06252	89.2955	1.6133	89.2834	1.52522	89.2981	1.08537	89.2871	2.0374	89.2898	1.48715	89.2964	2.5539	89.2914	2.12034	89.2821	1.04728	89.2909	0.744754	89.2797	1.03129	89.2976	0.758899	89.2844	1.12584	89.2962	0.96063	89.2813	1.05822	89.2789	0.924967
89.3955	1.14451	89.4102	0.944404	89.3993	1.10643	89.4065	0.952959	89.3977	0.901371	89.4179	0.575312	89.3916	1.79014	89.4055	1.72307	89.3999	2.08215	89.4067	1.60942	89.394	1.53482	89.4086	1.05812	89.3965	2.05969	89.4001	1.58299	89.4072	2.56554	89.4026	2.11539	89.3935	1.04205	89.4013	0.767693	89.3904	1.03426	89.4092	0.812404	89.395	1.10912	89.4076	0.955188	89.3913	1.02847	89.3902	0.946267
89.5073	1.13627	89.5222	0.929696	89.5112	1.05596	89.5179	0.997724	89.5086	0.858011	89.5282	0.56425	89.5027	1.77988	89.5166	1.74372	89.5112	2.06774	89.5177	1.5654	89.5059	1.50272	89.5201	1.06557	89.5067	2.13073	89.5116	1.60069	89.518	2.58046	89.5151	2.11231	89.5046	1.034	89.513	0.756192	89.5031	1.01378	89.5205	0.814309	89.5061	1.11674	89.5194	0.931878	89.5021	0.948137	89.5007	0.961987
89.6183	1.16214	89.6337	0.965043	89.6218	1.02905	89.6289	1.00918	89.6206	0.826694	89.6392	0.584586	89.6145	1.80241	89.6278	1.76885	89.6225	2.07901	89.6292	1.60555	89.6175	1.49276	89.6318	1.11787	89.6183	2.11655	89.622	1.56982	89.6293	2.53596	89.6267	2.05131	89.6148	1.07263	89.6255	0.758859	89.6143	1.03668	89.6313	0.800261	89.6173	1.12258	89.6306	0.942496	89.6132	0.931146	89.6113	0.969462
89.7291	1.15791	89.7441	0.962336	89.733	1.00356	89.7395	1.03811	89.732	0.817125	89.7513	0.631166	89.7261	1.80517	89.739	1.71938	89.7346	2.10807	89.7403	1.6573	89.7291	1.4844	89.7434	1.08657	89.7297	2.08965	89.7331	1.57488	89.7407	2.54979	89.7374	2.06049	89.7267	1.12048	89.737	0.74969	89.7255	1.06055	89.7421	0.812819	89.729	1.12844	89.7419	1.01334	89.7247	1.00838	89.7229	0.970935
89.8399	1.15928	89.8551	0.946716	89.8451	1.03748	89.8508	1.04414	89.8422	0.86156	89.8622	0.589588	89.8369	1.77952	89.8512	1.72173	89.8465	2.13518	89.8513	1.63643	89.8397	1.52955	89.8548	1.07961	89.8417	2.09864	89.8448	1.58402	89.8514	2.61647	89.8488	2.13285	89.8381	1.1486	89.8474	0.781803	89.8373	1.08159	89.853	0.809712	89.8402	1.17499	89.8535	1.03721	89.8368	1.02182	89.8352	0.974028
89.9529	1.17869	89.9666	0.921581	89.9573	1.04572	89.9631	0.978442	89.9543	0.947948	89.9735	0.592869	89.9487	1.78011	89.9635	1.75098	89.9577	2.09954	89.9625	1.58716	89.9509	1.55426	89.9667	1.11407	89.9537	2.07851	89.9569	1.57644	89.9632	2.60396	89.9613	2.14229	89.9486	1.13183	89.9597	0.832408	89.9491	1.12087	89.9639	0.840338	89.9519	1.23469	89.965	1.01673	89.9489	1.02188	89.9471	1.00028
90.0659	1.19006	90.0783	0.931487	90.069	1.04537	90.0759	0.955036	90.0667	0.988493	90.086	0.638133	90.0611	1.78506	90.0757	1.72705	90.0699	2.09238	90.0751	1.60068	90.0637	1.54103	90.0784	1.08748	90.0648	2.08583	90.0689	1.55626	90.0758	2.55947	90.073	2.10654	90.0608	1.06908	90.0721	0.827525	90.0605	1.18295	90.0763	0.914791	90.0641	1.23743	90.0765	1.00584	90.0604	1.05891	90.0586	0.995091
90.1766	1.17894	90.1905	0.972373	90.1811	1.06276	90.1862	1.02178	90.1779	0.970031	90.1973	0.643073	90.1723	1.77371	90.186	1.73539	90.1819	2.09245	90.1871	1.63249	90.175	1.53198	90.1897	1.04746	90.1765	2.08475	90.1796	1.53721	90.187	2.55386	90.1839	2.14176	90.1725	1.04778	90.1828	0.826782	90.1705	1.16817	90.1885	0.947961	90.1754	1.20403	90.1871	0.990264	90.1711	1.06266	90.1699	0.98071
90.2876	1.15907	90.3027	0.966467	90.2929	1.09641	90.2971	1.02721	90.2898	0.920779	90.3082	0.608627	90.2846	1.78018	90.2967	1.72873	90.2934	2.06508	90.2983	1.62537	90.2861	1.53149	90.3017	1.0429	90.2878	2.07968	90.2909	1.53576	90.2985	2.56807	90.2959	2.12927	90.284	1.11213	90.2936	0.836956	90.2823	1.10531	90.3002	0.901072	90.2865	1.23317	90.2991	1.00404	90.2837	1.08338	90.2824	0.984697
90.3995	1.14117	90.414	0.969913	90.4038	1.16873	90.4096	1.01867	90.4017	0.934113	90.4197	0.57303	90.397	1.80886	90.4088	1.69951	90.4045	2.10495	90.4101	1.60953	90.3977	1.53736	90.4139	1.08784	90.4002	2.07123	90.403	1.53587	90.4105	2.53191	90.4068	2.0762	90.396	1.12455	90.405	0.848465	90.3946	1.15423	90.4125	0.875503	90.3982	1.24659	90.4115	1.0478	90.3963	1.11326	90.3943	1.02281
90.5112	1.17853	90.525	0.975287	90.5155	1.18822	90.5208	1.01986	90.5128	0.986324	90.5314	0.580259	90.5084	1.83763	90.5203	1.70324	90.5154	2.14768	90.5218	1.61921	90.5096	1.51986	90.5253	1.1289	90.5126	2.04762	90.5148	1.49779	90.5214	2.48954	90.517	2.05375	90.5071	1.12322	90.5173	0.829086	90.506	1.17614	90.5236	0.910782	90.5097	1.21105	90.5223	1.0817	90.5071	1.15325	90.5054	1.03602
90.6222	1.18117	90.6364	0.960106	90.6269	1.1466	90.6314	0.971667	90.6237	0.962213	90.6435	0.613325	90.6192	1.85637	90.6316	1.68415	90.6268	2.15262	90.6326	1.65492	90.6208	1.52446	90.6362	1.16603	90.6227	2.07911	90.6257	1.50757	90.6324	2.52926	90.6279	2.07177	90.6178	1.12684	90.6282	0.803995	90.6171	1.15934	90.6341	0.902847	90.6205	1.20112	90.6335	1.08265	90.6174	1.17957	90.6173	0.993133
90.7335	1.14556	90.7474	0.991982	90.7372	1.16353	90.743	0.96156	90.7347	0.898579	90.7552	0.620141	90.7304	1.85407	90.7428	1.68451	90.7386	2.11535	90.7436	1.6626	90.7311	1.56449	90.7475	1.18355	90.7332	2.10171	90.7368	1.53691	90.7439	2.57758	90.7395	2.14722	90.7296	1.13962	90.7393	0.847056	90.7282	1.14084	90.7458	0.879961	90.7319	1.19832	90.746	1.02745	90.729	1.18006	90.729	1.00506
90.8444	1.1618	90.8582	1.02106	90.8482	1.21416	90.8548	0.957998	90.8456	0.86036	90.8666	0.636836	90.8421	1.86772	90.8541	1.74777	90.8492	2.114	90.8548	1.63706	90.8427	1.60059	90.8594	1.13212	90.845	2.09997	90.848	1.53086	90.8552	2.63202	90.8516	2.16694	90.8413	1.14244	90.8515	0.851687	90.8395	1.16955	90.8588	0.937712	90.8431	1.2194	90.8576	1.0226	90.8407	1.18945	90.8396	0.989857
90.9546	1.17489	90.9702	1.00664	90.9595	1.21353	90.9664	0.953179	90.957	0.862974	90.9778	0.64304	90.9531	1.84462	90.9653	1.74842	90.96	2.14354	90.9662	1.61203	90.9553	1.60481	90.9707	1.10316	90.9566	2.08704	90.9593	1.53857	90.9668	2.62999	90.9627	2.15977	90.9525	1.1365	90.9622	0.850989	90.9503	1.21495	90.9706	1.00296	90.9541	1.2792	90.9681	1.08685	90.9515	1.17578	90.9493	1.02144
91.0665	1.15974	91.0813	1.01161	91.0709	1.23167	91.0777	0.979663	91.0689	0.90101	91.0892	0.607896	91.0638	1.82754	91.0763	1.70859	91.0714	2.14488	91.0774	1.66669	91.0665	1.62538	91.0816	1.14228	91.0678	2.07415	91.0705	1.52537	91.0791	2.56431	91.0736	2.1548	91.0642	1.16172	91.0723	0.867607	91.0628	1.17387	91.081	1.00017	91.066	1.30733	91.0798	1.11187	91.0622	1.13427	91.0606	1.08071
91.1782	1.16856	91.1917	1.02855	91.1824	1.24673	91.1889	0.997632	91.1803	0.912208	91.2002	0.633801	91.175	1.8506	91.1882	1.71048	91.1823	2.17578	91.1882	1.733	91.1772	1.63293	91.193	1.15536	91.1789	2.04623	91.1809	1.49675	91.1905	2.59435	91.185	2.14433	91.1752	1.16577	91.184	0.855461	91.1733	1.22629	91.1918	0.972851	91.1769	1.27863	91.1904	1.11622	91.1731	1.11683	91.172	1.11905
91.2889	1.23403	91.3023	1.01109	91.2932	1.21179	91.2992	1.00344	91.2903	0.939723	91.3109	0.664321	91.2848	1.86057	91.2981	1.68897	91.2939	2.18202	91.299	1.73505	91.2878	1.63218	91.3031	1.13706	91.2893	2.04383	91.2923	1.4782	91.3	2.63754	91.2956	2.12366	91.2851	1.17299	91.2955	0.869418	91.2824	1.2961	91.3022	0.953671	91.287	1.26083	91.3007	1.10171	91.2841	1.14096	91.2823	1.20027
91.3989	1.27013	91.4132	0.993896	91.4039	1.15645	91.4102	0.99821	91.4012	0.989822	91.4219	0.66353	91.395	1.88851	91.4083	1.67459	91.4044	2.18147	91.4098	1.71036	91.3979	1.62805	91.4142	1.1791	91.3997	2.0658	91.4033	1.49476	91.4101	2.66243	91.4064	2.11213	91.3949	1.1956	91.4058	0.861381	91.3941	1.24715	91.4133	0.998435	91.3986	1.30952	91.4111	1.08129	91.3957	1.1496	91.3928	1.18179
91.5101	1.2918	91.5248	1.00379	91.5147	1.0914	91.5223	0.976252	91.5131	0.993591	91.5326	0.684103	91.507	1.91577	91.5212	1.68257	91.5149	2.22671	91.5216	1.69098	91.5094	1.61061	91.5264	1.21835	91.5116	2.03716	91.5147	1.54628	91.5214	2.64568	91.5182	2.17864	91.5072	1.18975	91.5174	0.836844	91.5051	1.26778	91.5253	1.01316	91.5104	1.36427	91.5221	1.07939	91.5076	1.11892	91.5054	1.07467
91.6217	1.3114	91.6363	1.01371	91.6259	1.09126	91.6329	0.988836	91.6252	0.968064	91.6435	0.684201	91.619	1.93617	91.6324	1.6829	91.6264	2.24417	91.6341	1.70945	91.6216	1.59197	91.6377	1.19511	91.6245	1.99118	91.6273	1.57928	91.633	2.57563	91.6299	2.19336	91.6199	1.18677	91.6294	0.855671	91.6163	1.32418	91.6368	1.01253	91.6217	1.35051	91.6342	1.08427	91.6181	1.14523	91.6178	1.07955
91.733	1.27462	91.7478	1.06197	91.7372	1.17308	91.744	0.984945	91.7364	0.92012	91.7546	0.699968	91.7311	1.95066	91.7432	1.72095	91.7382	2.2016	91.7459	1.76032	91.7327	1.59624	91.7487	1.15272	91.7358	2.00792	91.738	1.57077	91.7444	2.56542	91.7413	2.16341	91.7302	1.19073	91.7404	0.937688	91.7287	1.315	91.7469	1.04141	91.7325	1.35755	91.7451	1.10688	91.7288	1.22722	91.7292	1.11848
91.8454	1.27854	91.8589	1.11554	91.8482	1.26197	91.8556	0.973628	91.8469	0.924842	91.8662	0.713634	91.8417	1.95135	91.8551	1.7725	91.8499	2.20957	91.8566	1.74755	91.8431	1.62969	91.8597	1.11577	91.8462	2.03421	91.8483	1.56264	91.8554	2.58137	91.8524	2.18051	91.8407	1.1731	91.851	1.00212	91.841	1.29191	91.858	1.06808	91.8429	1.37974	91.8561	1.1055	91.8406	1.26654	91.8402	1.13357
91.9571	1.28519	91.97	1.125	91.9604	1.28834	91.9672	0.966475	91.9579	0.998401	91.9774	0.697337	91.9516	1.98136	91.9654	1.84729	91.9615	2.23669	91.9677	1.76936	91.9538	1.64377	91.9709	1.10715	91.9568	2.01853	91.9598	1.57948	91.9669	2.57308	91.9631	2.16183	91.9521	1.1754	91.962	0.969787	91.9519	1.28845	91.9705	1.08727	91.954	1.39704	91.967	1.09522	91.9526	1.25344	91.951	1.17901
92.0683	1.23825	92.0814	1.05783	92.0717	1.25876	92.0776	0.967698	92.0691	1.01632	92.0891	0.663356	92.0627	1.97057	92.0767	1.85613	92.0724	2.22516	92.0784	1.8234	92.0651	1.65673	92.082	1.13924	92.0677	2.03554	92.0708	1.54785	92.0778	2.59748	92.0738	2.14607	92.0621	1.2427	92.074	0.955264	92.0621	1.31726	92.081	1.0976	92.0657	1.43432	92.078	1.1242	92.0637	1.25179	92.0628	1.16746
92.1797	1.21547	92.1926	1.02638	92.183	1.26074	92.1886	0.994802	92.1804	0.968302	92.2006	0.661781	92.1744	1.96139	92.1885	1.73622	92.1833	2.20877	92.1889	1.80621	92.1766	1.66328	92.1934	1.1824	92.1784	2.05291	92.1824	1.51925	92.1897	2.63252	92.1859	2.12737	92.1741	1.27933	92.1859	0.980132	92.1736	1.37514	92.1919	1.08163	92.177	1.40926	92.1907	1.14034	92.1749	1.26247	92.1741	1.15099
92.2921	1.26865	92.3048	1.04161	92.2947	1.30523	92.3007	1.03553	92.2916	0.941403	92.3121	0.694043	92.2859	1.95492	92.299	1.69938	92.2958	2.16706	92.3009	1.81988	92.2886	1.65105	92.3049	1.21731	92.2896	1.97016	92.2954	1.5549	92.3017	2.64272	92.298	2.11203	92.2863	1.29206	92.2971	0.975552	92.2848	1.40431	92.3038	1.09674	92.2877	1.39502	92.3027	1.11767	92.2865	1.2527	92.2853	1.15802
92.4033	1.34333	92.4164	1.02337	92.4062	1.29747	92.4115	1.0513	92.4038	0.945337	92.4241	0.698016	92.3974	1.93642	92.4107	1.75257	92.408	2.1608	92.4131	1.84677	92.4008	1.61973	92.4166	1.21413	92.402	1.92477	92.4071	1.56332	92.4131	2.6571	92.4088	2.13457	92.3974	1.3114	92.4084	0.954212	92.3968	1.34843	92.4146	1.12003	92.3988	1.47827	92.4138	1.13963	92.3983	1.25135	92.397	1.12373
92.5137	1.3538	92.5269	1.04699	92.5178	1.26281	92.5217	1.04954	92.5154	0.987431	92.5359	0.708227	92.5086	1.96779	92.5216	1.78038	92.5188	2.15857	92.5241	1.82707	92.5115	1.61203	92.5281	1.18941	92.5137	1.9599	92.5184	1.58336	92.5249	2.64478	92.5201	2.15795	92.5101	1.27053	92.5194	0.955146	92.5082	1.30432	92.5257	1.04675	92.5111	1.55439	92.5249	1.18446	92.5099	1.24894	92.5081	1.10554
92.6251	1.34675	92.6383	1.05603	92.6284	1.25173	92.6335	1.07844	92.626	1.01187	92.6465	0.716795	92.6197	1.97782	92.6332	1.78591	92.6292	2.1481	92.6348	1.80929	92.6217	1.60333	92.6385	1.16895	92.6247	1.97629	92.6292	1.59639	92.6365	2.61169	92.6314	2.16865	92.6213	1.23051	92.6314	0.963601	92.6187	1.32179	92.6374	1.03375	92.6236	1.53403	92.6362	1.17805	92.6206	1.25179	92.619	1.15268
92.737	1.34734	92.7497	1.06615	92.74	1.27021	92.7457	1.04744	92.737	1.01338	92.7575	0.731705	92.7307	1.97701	92.7456	1.77598	92.7402	2.20342	92.7457	1.8035	92.7332	1.59145	92.749	1.16353	92.7358	2.00629	92.7395	1.52586	92.7471	2.60464	92.7419	2.15136	92.7316	1.22825	92.7434	0.978792	92.7308	1.37577	92.7487	1.08772	92.7348	1.47861	92.7477	1.18618	92.732	1.27139	92.7306	1.18755
92.8479	1.32215	92.8608	1.03424	92.8514	1.29058	92.8566	1.02228	92.8486	1.01584	92.8692	0.700611	92.8416	1.98301	92.8555	1.78122	92.8519	2.21576	92.8574	1.80214	92.8452	1.63825	92.8607	1.1339	92.8468	2.03954	92.8504	1.51504	92.8572	2.6181	92.8529	2.09621	92.8426	1.25273	92.855	1.00112	92.8418	1.41172	92.8596	1.11818	92.8462	1.45522	92.8588	1.24396	92.8428	1.28014	92.8424	1.20802
92.9582	1.31469	92.9734	0.997468	92.9619	1.27652	92.9683	1.10298	92.9606	1.00487	92.98	0.696712	92.9535	1.95718	92.9669	1.76417	92.964	2.21077	92.9692	1.80139	92.9567	1.7209	92.972	1.12424	92.9579	2.0621	92.9619	1.54461	92.9686	2.60598	92.9657	2.12041	92.9535	1.223	92.9654	1.02487	92.9531	1.37494	92.9711	1.1604	92.9577	1.45858	92.9698	1.29612	92.9541	1.27251	92.9534	1.21996
93.07	1.32487	93.0853	1.01287	93.0733	1.26965	93.0805	1.13954	93.0712	1.03019	93.0912	0.760011	93.0656	1.91759	93.0789	1.77445	93.0757	2.23421	93.0806	1.78493	93.0683	1.78142	93.0837	1.15186	93.0694	2.07809	93.0736	1.53202	93.0807	2.60153	93.0775	2.16696	93.0664	1.14612	93.0753	1.03528	93.0652	1.39416	93.0832	1.15261	93.0689	1.46613	93.0819	1.28492	93.065	1.25903	93.0644	1.20654
93.1813	1.33133	93.1958	1.03804	93.185	1.26513	93.1916	1.10725	93.1819	1.04194	93.2027	0.745289	93.1772	1.92487	93.1897	1.78693	93.1868	2.23495	93.1918	1.77389	93.1806	1.80715	93.1959	1.15513	93.1808	2.10613	93.1852	1.5257	93.1921	2.63921	93.1876	2.14349	93.1787	1.15757	93.1863	0.997022	93.1758	1.43328	93.1952	1.12415	93.1799	1.4785	93.1936	1.3011	93.1757	1.26316	93.1758	1.20693
93.2915	1.36569	93.306	1.06915	93.2962	1.30172	93.302	1.06306	93.2921	1.04148	93.3135	0.694634	93.2879	1.94357	93.3005	1.77544	93.2974	2.25029	93.3024	1.78061	93.2909	1.76168	93.3057	1.18507	93.2908	2.08075	93.2961	1.52685	93.3029	2.66319	93.298	2.15656	93.2882	1.22714	93.2972	0.972675	93.2861	1.41104	93.3056	1.14788	93.2905	1.52689	93.3038	1.31229	93.2865	1.2847	93.287	1.24133
93.4022	1.35259	93.4165	1.06014	93.4064	1.36737	93.4121	1.0413	93.4019	1.01137	93.424	0.653252	93.3978	1.95652	93.4105	1.72871	93.4075	2.26308	93.4125	1.77486	93.4002	1.70069	93.416	1.22709	93.4012	2.02364	93.4064	1.53444	93.4125	2.66865	93.4084	2.15434	93.3983	1.29342	93.4088	1.01203	93.3964	1.41541	93.415	1.2055	93.4013	1.50463	93.4137	1.26832	93.3961	1.30621	93.3975	1.23714
93.5133	1.30914	93.5275	1.04633	93.5168	1.38502	93.5225	1.06225	93.5134	0.971341	93.5348	0.611555	93.5086	1.98091	93.5212	1.7267	93.5181	2.29676	93.523	1.77716	93.5105	1.69628	93.527	1.22874	93.5127	2.02474	93.5178	1.55079	93.5231	2.66576	93.5194	2.13479	93.5084	1.28861	93.52	1.0333	93.5069	1.4736	93.5262	1.25292	93.512	1.46929	93.5241	1.28419	93.5075	1.31304	93.5071	1.21885
93.6235	1.30467	93.639	1.05251	93.6281	1.3259	93.6339	1.07051	93.6247	1.01738	93.6456	0.631289	93.6195	1.98755	93.6323	1.80412	93.6292	2.3182	93.6345	1.7986	93.6216	1.69956	93.6381	1.20785	93.6239	2.01761	93.6295	1.53575	93.6361	2.69697	93.6311	2.08821	93.6192	1.23033	93.6312	1.03823	93.6199	1.48049	93.6379	1.2642	93.6225	1.48938	93.6351	1.31616	93.6198	1.31357	93.6183	1.26168
93.7345	1.31239	93.7502	1.06017	93.74	1.28028	93.7453	1.07128	93.7361	1.04926	93.7573	0.67897	93.7306	1.97568	93.7443	1.83927	93.7404	2.31245	93.7466	1.80133	93.7334	1.69737	93.7496	1.20623	93.7356	1.97958	93.7398	1.56933	93.7465	2.76138	93.7429	2.06069	93.7307	1.25281	93.7424	1.01585	93.7315	1.5098	93.7492	1.28611	93.7338	1.48139	93.7469	1.29561	93.7312	1.28676	93.7291	1.28832
93.8465	1.34525	93.8619	1.05836	93.8515	1.28975	93.8563	1.07127	93.8482	1.01579	93.8694	0.675825	93.8427	1.9785	93.8555	1.83848	93.8523	2.31917	93.8574	1.802	93.8451	1.68212	93.8608	1.20473	93.8472	1.93697	93.8505	1.56488	93.8574	2.75602	93.8549	2.11393	93.8423	1.29317	93.8539	0.983684	93.8431	1.54524	93.8604	1.30305	93.8455	1.46899	93.8586	1.26369	93.8419	1.27869	93.841	1.30297
93.9582	1.36306	93.9734	1.03112	93.962	1.33464	93.9687	1.06354	93.9597	1.0025	93.9807	0.696453	93.9535	2.00923	93.9654	1.82118	93.9641	2.28513	93.9687	1.80671	93.9568	1.6994	93.9718	1.20657	93.9582	1.91828	93.9628	1.51021	93.9694	2.72519	93.9659	2.13446	93.9533	1.2826	93.965	1.02086	93.9545	1.54052	93.9713	1.28973	93.9561	1.49021	93.9698	1.29129	93.9529	1.3482	93.9533	1.3159
94.0699	1.38567	94.084	1.04562	94.0723	1.34956	94.0806	1.06268	94.0706	0.968497	94.0916	0.705757	94.0646	2.00195	94.0771	1.79772	94.0749	2.29541	94.0799	1.82981	94.0682	1.70794	94.0826	1.23189	94.0693	1.90687	94.074	1.50248	94.0802	2.69625	94.0759	2.11479	94.0653	1.28503	94.0753	1.0293	94.0626	1.55698	94.082	1.30615	94.0674	1.5327	94.081	1.35782	94.064	1.3612	94.0631	1.29153
94.1813	1.40355	94.1963	1.09214	94.1831	1.32201	94.1913	1.03481	94.182	0.996856	94.2028	0.667479	94.1769	1.95066	94.1893	1.74839	94.1863	2.29909	94.1907	1.81609	94.1794	1.70995	94.1947	1.24932	94.1802	1.8858	94.1841	1.50497	94.1912	2.64819	94.1868	2.10769	94.1778	1.28106	94.1866	1.00556	94.1744	1.53568	94.193	1.33392	94.1794	1.54861	94.1917	1.37276	94.175	1.34783	94.1745	1.25459
94.2926	1.39044	94.3071	1.06655	94.2956	1.34089	94.3022	1.01079	94.2934	1.05692	94.3136	0.641012	94.2871	1.93045	94.3004	1.74768	94.2982	2.27461	94.3022	1.77174	94.2905	1.71668	94.306	1.25239	94.2904	1.90465	94.2955	1.54486	94.3026	2.67055	94.2985	2.08383	94.2874	1.27272	94.2985	0.967111	94.2868	1.56037	94.3054	1.2998	94.2901	1.54591	94.3031	1.33403	94.2858	1.35411	94.2867	1.16327
94.4039	1.4156	94.4179	1.06571	94.4088	1.38786	94.4138	0.997987	94.4051	1.05044	94.4253	0.682058	94.3978	1.95175	94.4109	1.79648	94.4096	2.28875	94.4137	1.82414	94.4011	1.73764	94.4171	1.23041	94.4012	1.91718	94.4083	1.51389	94.4147	2.68616	94.4102	2.08624	94.3981	1.27054	94.4103	0.950431	94.3975	1.56959	94.4184	1.26781	94.4008	1.54735	94.4156	1.33957	94.3972	1.36455	94.399	1.17275
94.5152	1.42042	94.5298	1.10924	94.5201	1.38219	94.5258	1.0238	94.5169	1.01023	94.5367	0.725671	94.5092	1.97737	94.5225	1.84531	94.5207	2.29209	94.5253	1.86894	94.5129	1.75566	94.529	1.23263	94.5136	1.93098	94.5198	1.44741	94.5258	2.65828	94.5222	2.10021	94.5105	1.27392	94.5215	0.983148	94.5094	1.54215	94.5291	1.26882	94.5133	1.55219	94.5279	1.3615	94.5099	1.34694	94.5098	1.25141
94.6265	1.39325	94.6413	1.11406	94.6303	1.34995	94.6374	1.08583	94.6281	0.986325	94.6473	0.70459	94.6205	1.96139	94.6347	1.88082	94.6316	2.30969	94.6365	1.84735	94.6251	1.73151	94.6408	1.22611	94.6258	1.94594	94.6306	1.43378	94.6372	2.67922	94.6341	2.0955	94.6222	1.31383	94.6338	1.00756	94.6215	1.52973	94.6393	1.25943	94.6246	1.53548	94.6395	1.34716	94.6224	1.32591	94.6214	1.27969
94.7371	1.36832	94.753	1.10424	94.7417	1.34764	94.7488	1.09074	94.7399	1.00781	94.7592	0.679059	94.7322	1.95346	94.7457	1.8528	94.7428	2.34437	94.7479	1.85636	94.7372	1.68533	94.752	1.2169	94.7368	1.9245	94.7416	1.44063	94.7487	2.67755	94.7443	2.13879	94.7344	1.29957	94.7458	0.995667	94.7328	1.48734	94.7511	1.23563	94.7353	1.54463	94.7501	1.35689	94.7341	1.34345	94.7334	1.29921
94.8485	1.36292	94.863	1.10288	94.8531	1.36866	94.8593	1.07112	94.8513	1.02069	94.8711	0.684797	94.8437	1.99786	94.8567	1.79287	94.8547	2.31042	94.8594	1.83755	94.8488	1.67396	94.8626	1.2569	94.8478	1.9	94.8522	1.48041	94.8589	2.6548	94.8553	2.17314	94.846	1.25459	94.8564	0.988551	94.8441	1.53873	94.8622	1.25054	94.8472	1.5602	94.8605	1.39689	94.8452	1.3882	94.8442	1.28165
94.9605	1.38641	94.9744	1.09676	94.9641	1.40902	94.9699	1.06015	94.9628	1.03823	94.9816	0.699852	94.9553	2.02206	94.9681	1.7631	94.9659	2.28814	94.9699	1.80889	94.9601	1.68867	94.9742	1.23873	94.959	1.92037	94.964	1.47466	94.9697	2.6707	94.9668	2.13118	94.9572	1.26431	94.9677	0.992942	94.9553	1.59428	94.9731	1.2742	94.9585	1.55877	94.9719	1.38375	94.9558	1.41444	94.9555	1.26475
95.0715	1.38516	95.0865	1.07785	95.075	1.42743	95.082	1.05847	95.0741	1.04016	95.0926	0.713665	95.0665	1.97767	95.0792	1.73932	95.0762	2.2995	95.0809	1.838	95.071	1.6636	95.0862	1.19233	95.0704	1.91658	95.0762	1.45164	95.0815	2.65376	95.0781	2.09657	95.0682	1.27682	95.0788	0.975979	95.0667	1.55425	95.0842	1.26557	95.0696	1.56315	95.0823	1.32165	95.0666	1.40226	95.0669	1.29417
95.1827	1.37624	95.1976	1.07887	95.1863	1.39303	95.1937	1.015	95.1846	1.01981	95.2043	0.673676	95.1776	1.97706	95.1902	1.72799	95.1878	2.29557	95.1935	1.83454	95.1815	1.64764	95.1973	1.19741	95.1817	1.89767	95.1876	1.42949	95.1929	2.61491	95.1905	2.07552	95.1782	1.29399	95.1893	0.964589	95.1779	1.5665	95.1961	1.28441	95.1813	1.56338	95.1939	1.30897	95.1774	1.42701	95.1784	1.32767
95.2945	1.38537	95.3088	1.10405	95.2972	1.35695	95.3048	0.986393	95.2962	1.03189	95.315	0.605205	95.2899	1.97535	95.3018	1.73882	95.2985	2.34157	95.3052	1.81345	95.293	1.66593	95.3088	1.21781	95.2931	1.92237	95.2986	1.39666	95.3034	2.56071	95.3024	2.08001	95.2893	1.32063	95.3003	0.976427	95.2884	1.5835	95.3083	1.29854	95.292	1.55649	95.3058	1.32104	95.2878	1.41978	95.2892	1.30505
95.4047	1.40162	95.4199	1.11969	95.4082	1.37691	95.4154	1.06763	95.4064	1.05548	95.4256	0.6333	95.4007	1.95141	95.4122	1.76705	95.4085	2.32001	95.4164	1.7963	95.4042	1.70764	95.4203	1.27405	95.4041	1.91441	95.4088	1.41769	95.4139	2.54723	95.4131	2.08717	95.4005	1.29119	95.4109	1.01507	95.3993	1.58304	95.419	1.29064	95.4024	1.5412	95.4168	1.342	95.3988	1.38606	95.3997	1.25419
95.5154	1.3812	95.5309	1.10581	95.5196	1.37252	95.5256	1.12247	95.5164	1.02035	95.5368	0.659797	95.5108	1.96227	95.5223	1.75788	95.5199	2.29601	95.527	1.78814	95.5157	1.74968	95.5306	1.31108	95.5145	1.87792	95.5197	1.42911	95.5251	2.60809	95.5229	2.06401	95.5121	1.25526	95.5224	1.01869	95.5104	1.59296	95.5291	1.30267	95.5133	1.57881	95.5273	1.33225	95.5103	1.38103	95.5102	1.2703
95.6277	1.38171	95.641	1.10142	95.6309	1.32765	95.6364	1.09391	95.6283	0.978769	95.6477	0.639302	95.6227	1.90584	95.6337	1.72856	95.6319	2.32437	95.6374	1.81603	95.6262	1.73274	95.6407	1.28689	95.6258	1.84081	95.6311	1.40644	95.6368	2.60379	95.6336	2.05595	95.6241	1.25265	95.6338	1.00392	95.6227	1.58715	95.6405	1.33383	95.6243	1.63055	95.6381	1.30796	95.6214	1.37164	95.6214	1.35954
95.7389	1.38021	95.7521	1.14288	95.7418	1.35294	95.7476	1.06573	95.7391	0.967261	95.7591	0.62535	95.7333	1.92287	95.7447	1.75851	95.7436	2.2951	95.7478	1.81076	95.7371	1.71108	95.7522	1.2405	95.7371	1.8372	95.7421	1.41931	95.7484	2.56526	95.7446	2.03537	95.7345	1.30887	95.7449	1.01703	95.7342	1.64178	95.7518	1.32858	95.7358	1.63206	95.7498	1.33708	95.7326	1.40734	95.7324	1.38681
95.8488	1.34771	95.864	1.11949	95.8529	1.38788	95.8587	1.02731	95.8502	0.967298	95.871	0.61739	95.8436	1.99902	95.8555	1.7337	95.8547	2.30157	95.8585	1.7774	95.8486	1.72239	95.8633	1.22326	95.8478	1.84337	95.8533	1.48405	95.8594	2.57858	95.8559	2.03434	95.8452	1.33736	95.8555	1.01197	95.8444	1.68348	95.8619	1.35286	95.847	1.65546	95.8604	1.34723	95.844	1.44674	95.8445	1.35535
95.9599	1.37328	95.9752	1.07058	95.9639	1.37976	95.9707	0.990971	95.9621	1.0047	95.9816	0.614778	95.9551	1.99089	95.967	1.67158	95.9655	2.33773	95.9704	1.79796	95.9589	1.71492	95.9748	1.27406	95.9586	1.79373	95.9647	1.52126	95.97	2.60726	95.9673	2.04083	95.9566	1.27208	95.9663	0.985675	95.956	1.64163	95.9724	1.35778	95.9589	1.68619	95.9719	1.32786	95.9557	1.42737	95.9552	1.30371
96.0723	1.37281	96.0869	1.09057	96.0745	1.35992	96.0828	1.00592	96.0728	1.02735	96.0928	0.65729	96.0665	1.96105	96.0794	1.67843	96.0764	2.30146	96.0822	1.81651	96.0702	1.68415	96.0876	1.27279	96.0702	1.76584	96.0762	1.51196	96.0817	2.59262	96.0793	2.03257	96.067	1.26416	96.0786	0.960413	96.0676	1.61426	96.0836	1.29033	96.0699	1.66686	96.0844	1.3355	96.0671	1.42862	96.0662	1.2517
96.1848	1.36702	96.1983	1.11245	96.1863	1.32647	96.1937	1.03504	96.1842	1.0061	96.2043	0.693464	96.1782	1.92467	96.1907	1.69664	96.1877	2.29763	96.1934	1.81453	96.1821	1.67101	96.1991	1.21422	96.1827	1.77566	96.1877	1.49951	96.1936	2.58645	96.1914	2.0617	96.1786	1.28555	96.1906	0.984118	96.1776	1.60461	96.1959	1.29734	96.1811	1.60442	96.1957	1.36011	96.1781	1.41424	96.1787	1.26359
96.2969	1.37069	96.3088	1.10715	96.2982	1.33558	96.305	1.00413	96.296	0.992626	96.3154	0.633578	96.2897	1.93601	96.3011	1.69509	96.2992	2.33487	96.3054	1.84356	96.2942	1.66188	96.3104	1.19678	96.2942	1.82562	96.2989	1.4793	96.3049	2.56436	96.3017	2.06164	96.2912	1.28866	96.3024	0.995716	96.2891	1.58805	96.3073	1.32967	96.2925	1.52791	96.3063	1.39954	96.2895	1.367	96.2896	1.27937
96.407	1.36905	96.4203	1.11909	96.4096	1.37511	96.4162	0.975496	96.4068	0.994989	96.428	0.632627	96.4009	1.9776	96.4127	1.67016	96.4109	2.34369	96.4169	1.8304	96.4064	1.7017	96.4221	1.20482	96.4059	1.83251	96.4101	1.48766	96.4156	2.52412	96.4135	2.06461	96.4031	1.28881	96.414	0.983829	96.4016	1.61645	96.4189	1.33172	96.4038	1.53754	96.4171	1.42472	96.4017	1.36218	96.4005	1.30377
96.5178	1.39052	96.5325	1.1327	96.5217	1.3888	96.5271	0.994127	96.5182	1.00125	96.5394	0.699053	96.5123	1.93888	96.5241	1.69876	96.5228	2.35733	96.5283	1.81704	96.5178	1.75235	96.5332	1.18606	96.5178	1.78752	96.522	1.5183	96.5267	2.57843	96.525	2.04047	96.5152	1.26832	96.5249	0.983071	96.5129	1.62926	96.531	1.32636	96.516	1.5954	96.5285	1.38077	96.5142	1.39826	96.5119	1.31466
96.6296	1.42884	96.6435	1.14439	96.6343	1.39035	96.6385	1.05916	96.6309	0.960035	96.6502	0.663384	96.6241	1.89763	96.6347	1.71442	96.6341	2.3663	96.6398	1.84892	96.6291	1.71696	96.643	1.16668	96.6284	1.78336	96.6344	1.50501	96.6389	2.60938	96.6362	2.00448	96.6259	1.28805	96.6363	0.986331	96.624	1.58692	96.6419	1.34421	96.6273	1.61748	96.6409	1.33967	96.6246	1.4205	96.6234	1.30115
96.7412	1.45844	96.7548	1.10745	96.7456	1.38467	96.7502	1.10046	96.7419	0.993323	96.7615	0.641607	96.7366	1.93354	96.7466	1.6664	96.7454	2.35288	96.751	1.86028	96.7395	1.69232	96.7547	1.17772	96.7396	1.7874	96.7453	1.44284	96.7506	2.55207	96.7476	1.99623	96.7369	1.28235	96.7473	0.96439	96.7348	1.57633	96.7533	1.34799	96.7389	1.6195	96.7526	1.34367	96.7357	1.38514	96.7345	1.28085
96.8524	1.47409	96.8666	1.05507	96.8556	1.37909	96.8619	1.08448	96.853	1.03355	96.873	0.689571	96.8481	1.95721	96.8588	1.64539	96.857	2.29694	96.8625	1.83613	96.8501	1.72877	96.8674	1.25621	96.8516	1.78022	96.8557	1.43746	96.8627	2.55397	96.8589	1.99943	96.849	1.27709	96.8576	0.959037	96.8452	1.63419	96.8645	1.31226	96.8496	1.62217	96.8637	1.35769	96.8474	1.3681	96.8461	1.25818
96.9634	1.45667	96.9779	1.09082	96.9662	1.37957	96.9733	1.08245	96.9649	1.00291	96.9851	0.657421	96.9585	1.93034	96.9704	1.67725	96.9681	2.30856	96.9737	1.84081	96.9614	1.77951	96.9776	1.2908	96.9626	1.73846	96.9679	1.50032	96.974	2.61106	96.9703	2.00739	96.9604	1.3181	96.9696	1.00679	96.9563	1.68381	96.9753	1.28882	96.9602	1.60921	96.9751	1.37436	96.9579	1.36963	96.9579	1.26468
97.0747	1.42949	97.0886	1.14494	97.0773	1.39828	97.0835	1.06323	97.0764	0.998165	97.0961	0.624157	97.0689	1.91615	97.082	1.70737	97.08	2.40024	97.0848	1.85807	97.0729	1.76745	97.0887	1.23439	97.0739	1.734	97.0795	1.47747	97.0845	2.57658	97.0805	2.01065	97.0713	1.31673	97.0819	1.01954	97.0675	1.68643	97.0868	1.28884	97.0715	1.58686	97.0858	1.38381	97.0686	1.374	97.0694	1.27691
97.1854	1.44291	97.2007	1.1587	97.1888	1.38747	97.1947	1.03163	97.1882	0.967703	97.2069	0.649085	97.1802	1.92114	97.1928	1.66958	97.1909	2.40993	97.1956	1.84507	97.1844	1.77158	97.2002	1.21579	97.1849	1.73044	97.1898	1.4082	97.1951	2.51847	97.1914	2.02329	97.1831	1.33115	97.1919	0.997971	97.179	1.672	97.1984	1.31157	97.1833	1.6649	97.1967	1.38811	97.1796	1.42602	97.1801	1.31062
97.2966	1.49757	97.3121	1.13871	97.3007	1.36604	97.3067	1.04279	97.2986	0.976053	97.3183	0.641659	97.2916	1.93626	97.3038	1.64338	97.302	2.38497	97.3064	1.79012	97.2955	1.80713	97.3111	1.24152	97.2958	1.70555	97.3011	1.38821	97.3064	2.52396	97.3022	1.99364	97.2948	1.31528	97.3025	0.996321	97.2903	1.68014	97.3095	1.33981	97.2944	1.7236	97.3077	1.39962	97.2915	1.42482	97.2906	1.33409
97.4064	1.51363	97.4215	1.13504	97.4103	1.36894	97.4161	1.03125	97.4078	0.998844	97.4271	0.649618	97.4025	1.96335	97.4128	1.62978	97.412	2.39105	97.4161	1.75743	97.4057	1.79155	97.4197	1.28171	97.4058	1.71061	97.4114	1.38189	97.4156	2.54559	97.4109	1.94924	97.4043	1.28589	97.4128	0.997361	97.4005	1.69255	97.419	1.37521	97.4031	1.69871	97.4166	1.39374	97.4022	1.3612	97.4015	1.32207
97.5121	1.51204	97.528	1.16472	97.5168	1.37378	97.5229	1.00418	97.5141	0.991629	97.5337	0.684329	97.5088	1.99429	97.5197	1.62645	97.5182	2.36059	97.5221	1.79523	97.5121	1.7117	97.5265	1.30476	97.5117	1.72093	97.5167	1.37364	97.5218	2.58855	97.5176	1.92879	97.5089	1.27982	97.519	1.00952	97.5072	1.69754	97.5253	1.36139	97.5099	1.67927	97.524	1.38837	97.5088	1.38916	97.5078	1.31318
97.6211	1.51266	97.6357	1.15293	97.6245	1.39723	97.6314	1.07894	97.6219	0.974327	97.6429	0.693621	97.6158	1.98687	97.6282	1.61084	97.6273	2.33121	97.6295	1.84837	97.6201	1.66967	97.6359	1.30976	97.6197	1.7024	97.6239	1.36811	97.6305	2.63626	97.6265	1.94038	97.6166	1.29163	97.6266	1.03469	97.615	1.68338	97.6334	1.33618	97.6178	1.64203	97.6326	1.38904	97.6159	1.40828	97.6159	1.33556
97.7333	1.46185	97.7467	1.09967	97.7351	1.44454	97.7425	1.12685	97.7333	0.953117	97.754	0.68253	97.7273	1.96865	97.7397	1.60315	97.738	2.3647	97.7416	1.84627	97.7314	1.71633	97.7469	1.29415	97.7311	1.67419	97.7356	1.39828	97.7422	2.64898	97.7375	1.98326	97.7299	1.29707	97.7382	1.02493	97.7259	1.67088	97.7445	1.36818	97.7293	1.61171	97.7439	1.3911	97.7267	1.36816	97.7279	1.30788
97.8439	1.42028	97.8581	1.10414	97.8466	1.46935	97.8532	1.05875	97.8446	0.956693	97.8648	0.721688	97.8378	1.94553	97.8509	1.65572	97.8493	2.39334	97.8535	1.82614	97.8431	1.75612	97.8577	1.28339	97.8421	1.67088	97.8468	1.45889	97.854	2.62891	97.8484	2.00201	97.841	1.25318	97.8498	0.989808	97.8374	1.66957	97.8552	1.42725	97.8405	1.57255	97.8555	1.40532	97.8383	1.36627	97.8383	1.30928
97.9547	1.4263	97.9699	1.14698	97.9581	1.432	97.9646	1.01716	97.9553	0.974963	97.9765	0.727224	97.9496	1.90693	97.9617	1.66696	97.9613	2.41129	97.9646	1.83657	97.9544	1.78446	97.9684	1.29913	97.9533	1.67646	97.9579	1.4237	97.9654	2.59097	97.9596	1.96704	97.9518	1.24465	97.9611	0.964561	97.949	1.67901	97.9669	1.4294	97.9511	1.53001	97.9667	1.36078	97.9493	1.37893	97.9488	1.33985
98.0657	1.43867	98.0807	1.19572	98.0697	1.41641	98.0766	0.998156	98.0659	1.01927	98.0874	0.663558	98.0614	1.88771	98.0733	1.60254	98.0724	2.39851	98.077	1.84891	98.0651	1.80008	98.0797	1.28905	98.0647	1.68659	98.0698	1.36934	98.077	2.55789	98.0709	1.91514	98.0634	1.2791	98.0724	0.959138	98.0598	1.67735	98.079	1.3742	98.0626	1.56435	98.0785	1.2962	98.0603	1.40375	98.0601	1.29448
98.1775	1.44638	98.1912	1.20374	98.1804	1.4148	98.1869	0.995062	98.1783	0.996355	98.1988	0.661968	98.1717	1.90871	98.1839	1.6152	98.1835	2.35033	98.1878	1.83904	98.1765	1.78475	98.1915	1.25489	98.1758	1.69846	98.182	1.38644	98.1882	2.56353	98.1826	1.87481	98.1741	1.30465	98.1828	0.955839	98.17	1.66524	98.1896	1.36564	98.174	1.62338	98.1891	1.34428	98.1723	1.42227	98.1706	1.27874
98.2882	1.46705	98.3028	1.16282	98.2913	1.39413	98.2969	1.03267	98.2901	0.93078	98.3104	0.669261	98.2826	1.92561	98.2958	1.64296	98.2939	2.34641	98.298	1.81441	98.287	1.73124	98.3027	1.27779	98.2866	1.66909	98.2929	1.41863	98.2987	2.56996	98.2932	1.89785	98.2841	1.30642	98.2942	0.936618	98.2816	1.67288	98.2999	1.37951	98.2862	1.6071	98.3001	1.41108	98.2834	1.43566	98.2815	1.26559
98.3994	1.43769	98.4145	1.14374	98.4025	1.34877	98.4081	1.01864	98.4009	0.924078	98.4214	0.652882	98.3946	1.91483	98.4074	1.64069	98.4057	2.3702	98.4097	1.82177	98.3988	1.70539	98.4134	1.315	98.3976	1.63774	98.4034	1.44661	98.4093	2.5176	98.404	1.93322	98.3958	1.30289	98.4054	0.945102	98.3933	1.65106	98.4118	1.36601	98.3973	1.57502	98.4118	1.42407	98.3943	1.41822	98.3944	1.24463
98.511	1.4547	98.5259	1.11548	98.5136	1.32241	98.5211	0.987566	98.5128	0.940016	98.5343	0.659857	98.5062	1.91631	98.5182	1.6426	98.5173	2.35084	98.5211	1.84341	98.511	1.73594	98.5249	1.28574	98.5089	1.59525	98.5147	1.40883	98.5211	2.51864	98.5165	1.92343	98.5081	1.27972	98.5167	0.962415	98.5048	1.63062	98.5237	1.32221	98.5081	1.59989	98.5227	1.43921	98.5063	1.37786	98.5058	1.26849
98.6226	1.54621	98.6376	1.12403	98.6254	1.36654	98.6331	1.00746	98.6245	0.951389	98.6452	0.703526	98.6176	1.88666	98.6299	1.62543	98.6282	2.32232	98.6325	1.86459	98.6219	1.72495	98.6372	1.25319	98.6213	1.59544	98.6266	1.32445	98.6328	2.51675	98.6287	1.91323	98.6197	1.27428	98.6288	0.954643	98.6171	1.63485	98.6351	1.30821	98.6197	1.60614	98.6341	1.43668	98.6181	1.37885	98.618	1.2365
98.7337	1.55245	98.7491	1.17457	98.7371	1.40915	98.7435	1.01533	98.7354	0.937193	98.7556	0.730978	98.7294	1.88763	98.7413	1.63016	98.7404	2.32322	98.7442	1.858	98.7327	1.72697	98.7492	1.25286	98.7329	1.65128	98.738	1.26265	98.7439	2.48432	98.7402	1.94939	98.7314	1.29362	98.7403	0.967215	98.7282	1.68199	98.7461	1.30931	98.7308	1.58095	98.746	1.43915	98.7295	1.39354	98.7301	1.22898
98.8453	1.50159	98.8596	1.1628	98.8483	1.40512	98.8547	1.03477	98.8469	0.937167	98.8668	0.735194	98.8408	1.87084	98.8529	1.58825	98.8527	2.35112	98.8556	1.86949	98.8441	1.73855	98.8606	1.27468	98.8439	1.64163	98.8487	1.30123	98.8552	2.47696	98.8514	1.98434	98.8424	1.27167	98.8512	0.972459	98.8382	1.68101	98.8576	1.28386	98.8419	1.56211	98.8577	1.44135	98.8401	1.39745	98.8405	1.27307
98.9569	1.45433	98.9698	1.1018	98.9597	1.40923	98.9659	1.03446	98.9585	0.997435	98.9779	0.729924	98.9512	1.80476	98.9634	1.58204	98.9642	2.33998	98.9662	1.88952	98.9558	1.77776	98.9716	1.30126	98.9548	1.6487	98.96	1.35119	98.9661	2.48774	98.9628	1.96107	98.9525	1.24463	98.9622	0.968053	98.9485	1.63608	98.9696	1.30712	98.9531	1.54148	98.9694	1.43331	98.9511	1.38775	98.9518	1.26667
99.0678	1.43154	99.0821	1.08276	99.0711	1.38734	99.0777	1.02208	99.0691	1.00938	99.0893	0.713768	99.0625	1.79966	99.0747	1.60286	99.074	2.31844	99.0762	1.84869	99.0673	1.8257	99.0832	1.27401	99.0664	1.68895	99.0716	1.3192	99.0773	2.47991	99.0744	1.94256	99.0638	1.25926	99.0734	1.01277	99.0599	1.64877	99.0803	1.33459	99.0644	1.56451	99.0807	1.37993	99.0627	1.35634	99.0632	1.26543
99.18	1.46344	99.1939	1.10173	99.1829	1.37048	99.1895	1.02864	99.1807	0.950198	99.2003	0.688022	99.1747	1.81817	99.1863	1.58019	99.1854	2.3374	99.1874	1.80609	99.1789	1.78939	99.1936	1.22758	99.1791	1.66161	99.1831	1.28354	99.1895	2.44194	99.1859	1.92882	99.176	1.28728	99.1854	1.05603	99.172	1.66026	99.1911	1.34745	99.175	1.61692	99.1913	1.30906	99.1741	1.31514	99.1746	1.2528
99.2911	1.47111	99.3053	1.11443	99.2953	1.39391	99.3004	1.0477	99.2928	0.940503	99.3117	0.653565	99.2861	1.83427	99.2969	1.55829	99.2983	2.33883	99.3009	1.80292	99.2894	1.73273	99.3042	1.19941	99.2901	1.58663	99.2945	1.28292	99.3015	2.44326	99.2969	1.91338	99.2864	1.29679	99.2965	1.05525	99.2841	1.65883	99.3028	1.39233	99.2869	1.6336	99.3031	1.30649	99.286	1.33223	99.2861	1.23605
99.4018	1.43749	99.417	1.10817	99.4052	1.4245	99.4117	1.09216	99.404	0.955674	99.4228	0.641618	99.3966	1.87968	99.4085	1.54032	99.41	2.30995	99.4126	1.80096	99.4005	1.6958	99.4158	1.1962	99.4004	1.59745	99.4053	1.30231	99.4118	2.43909	99.4082	1.91069	99.3967	1.2613	99.4063	1.02103	99.3959	1.66736	99.4143	1.38093	99.3995	1.60359	99.4157	1.32197	99.3973	1.34599	99.3964	1.22528
99.5127	1.43203	99.527	1.10723	99.5153	1.44042	99.5228	1.10354	99.5147	0.944895	99.5329	0.616738	99.5065	1.88174	99.5194	1.5195	99.5205	2.25476	99.5218	1.82062	99.5124	1.69472	99.5261	1.21575	99.5111	1.64782	99.5158	1.28608	99.5218	2.39397	99.5186	1.89846	99.508	1.23919	99.5172	0.979722	99.5057	1.66334	99.5254	1.33544	99.5097	1.57528	99.525	1.358	99.5071	1.29523	99.5075	1.21978
99.6236	1.41911	99.6376	1.09286	99.6267	1.42505	99.6336	1.05829	99.6249	0.915577	99.6435	0.58466	99.6173	1.84709	99.6296	1.51235	99.6297	2.23044	99.6324	1.83803	99.6234	1.72134	99.6371	1.24001	99.6217	1.61805	99.6267	1.22605	99.6324	2.35531	99.6283	1.94841	99.6187	1.27523	99.6283	1.0003	99.6152	1.63372	99.6356	1.32619	99.6202	1.57543	99.6344	1.37625	99.6181	1.30164	99.6188	1.22012
99.7345	1.38964	99.7482	1.07055	99.7378	1.41696	99.7439	0.982416	99.7352	0.952383	99.7548	0.591539	99.7284	1.8395	99.7401	1.5326	99.7403	2.21984	99.7441	1.8075	99.734	1.76735	99.7485	1.23112	99.7327	1.56304	99.7379	1.18287	99.7439	2.38932	99.7399	1.97092	99.7294	1.2811	99.7388	1.00447	99.7263	1.61009	99.7462	1.32736	99.7314	1.5636	99.7466	1.32043	99.7293	1.33372	99.7296	1.19971
99.8454	1.39557	99.8599	1.08594	99.8485	1.40678	99.8547	0.983791	99.8468	0.98941	99.8664	0.632706	99.8403	1.83256	99.8515	1.55527	99.8524	2.22302	99.8552	1.81989	99.8453	1.71748	99.8596	1.19935	99.8438	1.54494	99.8486	1.20306	99.856	2.45958	99.8512	1.93593	99.8411	1.26264	99.8504	1.02286	99.8375	1.64589	99.857	1.32009	99.8428	1.55549	99.8585	1.29067	99.8405	1.32521	99.8413	1.14636
99.9568	1.40034	99.9725	1.1145	99.9595	1.39262	99.9666	1.02361	99.9582	0.961898	99.9777	0.63967	99.9521	1.83574	99.9623	1.51712	99.9631	2.26678	99.9667	1.78646	99.9566	1.65306	99.9705	1.23354	99.9555	1.52298	99.9598	1.18736	99.966	2.46435	99.9618	1.90555	99.9533	1.26802	99.9624	1.03611	99.9483	1.66684	99.9678	1.33938	99.9539	1.58381	99.9688	1.30978	99.9519	1.34886	99.9526	1.09881
100.068	1.45881	100.083	1.13552	100.072	1.41468	100.078	1.05644	100.069	0.960168	100.088	0.650578	100.063	1.86514	100.073	1.49063	100.073	2.26164	100.078	1.72914	100.067	1.65336	100.081	1.23405	100.067	1.5225	100.072	1.14435	100.076	2.38254	100.072	1.83618	100.064	1.263	100.073	0.972933	100.059	1.61715	100.08	1.37161	100.064	1.56494	100.08	1.29449	100.062	1.35491	100.064	1.15305
100.179	1.5179	100.194	1.12107	100.183	1.4403	100.189	1.04301	100.18	0.970921	100.2	0.645711	100.174	1.85833	100.185	1.50239	100.185	2.23563	100.189	1.75577	100.178	1.60821	100.193	1.22896	100.178	1.54099	100.184	1.15439	100.189	2.30426	100.184	1.82219	100.175	1.25854	100.184	0.967698	100.17	1.60238	100.191	1.3687	100.176	1.53416	100.191	1.30153	100.173	1.34154	100.175	1.24551
100.29	1.44793	100.305	1.13057	100.293	1.39001	100.3	0.996529	100.291	0.965999	100.311	0.638628	100.285	1.80138	100.297	1.51377	100.296	2.23575	100.301	1.78366	100.29	1.58566	100.304	1.2664	100.289	1.52067	100.295	1.16585	100.299	2.32729	100.296	1.85382	100.286	1.24688	100.295	0.992299	100.281	1.61052	100.302	1.3352	100.288	1.52803	100.301	1.29694	100.285	1.34966	100.285	1.21823
100.401	1.41376	100.416	1.18949	100.404	1.32275	100.412	1.0122	100.403	0.956651	100.423	0.664485	100.396	1.74538	100.408	1.53796	100.408	2.20021	100.412	1.78556	100.401	1.61163	100.415	1.25738	100.401	1.53286	100.405	1.15746	100.409	2.39882	100.407	1.86087	100.397	1.23172	100.406	0.996071	100.393	1.60429	100.413	1.32553	100.399	1.51769	100.412	1.29871	100.396	1.32264	100.397	1.17301
100.512	1.45023	100.527	1.18512	100.516	1.30433	100.523	1.0383	100.514	0.944639	100.535	0.638382	100.507	1.70673	100.518	1.52733	100.519	2.14542	100.523	1.79134	100.511	1.66126	100.526	1.23333	100.511	1.51622	100.516	1.16764	100.521	2.37624	100.517	1.85297	100.509	1.21973	100.517	0.986861	100.505	1.60454	100.523	1.31022	100.509	1.50118	100.523	1.32044	100.507	1.30543	100.508	1.20347
100.624	1.44226	100.639	1.12956	100.628	1.29688	100.635	1.0133	100.626	0.925577	100.646	0.614929	100.618	1.6961	100.631	1.49065	100.631	2.1604	100.634	1.78338	100.622	1.69823	100.638	1.22094	100.622	1.45769	100.628	1.16329	100.634	2.35036	100.63	1.8132	100.62	1.23283	100.63	0.968969	100.616	1.59781	100.635	1.26341	100.621	1.48676	100.635	1.31088	100.619	1.28821	100.619	1.2074
100.735	1.43359	100.752	1.11295	100.739	1.28351	100.746	0.997242	100.738	0.905529	100.757	0.631639	100.73	1.73751	100.742	1.45593	100.743	2.16269	100.745	1.75921	100.734	1.67799	100.75	1.18789	100.734	1.44508	100.739	1.15111	100.745	2.3222	100.742	1.78787	100.733	1.27331	100.742	0.950383	100.727	1.56572	100.748	1.26516	100.732	1.47512	100.747	1.32165	100.73	1.32018	100.731	1.18865
100.847	1.45434	100.863	1.10675	100.85	1.30438	100.857	0.995647	100.85	0.931138	100.869	0.602919	100.841	1.75525	100.853	1.41656	100.854	2.15921	100.856	1.72311	100.846	1.65962	100.862	1.18585	100.845	1.43534	100.85	1.17838	100.856	2.30351	100.853	1.78303	100.843	1.22115	100.852	0.912316	100.839	1.55096	100.859	1.26009	100.843	1.43434	100.858	1.30263	100.842	1.35678	100.843	1.20269
100.958	1.46643	100.974	1.09694	100.962	1.33753	100.968	0.983331	100.96	0.933681	100.98	0.578783	100.952	1.75016	100.964	1.3911	100.964	2.15482	100.968	1.7088	100.957	1.65177	100.972	1.18924	100.957	1.38301	100.962	1.1536	100.967	2.29817	100.965	1.81598	100.954	1.13694	100.964	0.942788	100.951	1.54024	100.971	1.25707	100.954	1.43921	100.969	1.27255	100.953	1.30072	100.954	1.17721
101.069	1.45957	101.084	1.10278	101.074	1.39182	101.079	0.985886	101.071	0.896982	101.089	0.590764	101.064	1.76258	101.074	1.41793	101.076	2.12842	101.079	1.70924	101.068	1.64221	101.083	1.19528	101.067	1.36278	101.073	1.07151	101.078	2.27178	101.075	1.80366	101.065	1.13519	101.075	0.975242	101.062	1.53697	101.082	1.28523	101.066	1.45072	101.081	1.25687	101.063	1.27225	101.065	1.13659
101.18	1.48264	101.195	1.09211	101.185	1.41006	101.19	0.989786	101.183	0.884994	101.201	0.562461	101.175	1.75422	101.185	1.43014	101.188	2.16664	101.19	1.73061	101.179	1.65086	101.194	1.21457	101.178	1.41183	101.184	1.06531	101.189	2.26788	101.187	1.76819	101.176	1.14811	101.185	0.95336	101.173	1.58533	101.193	1.30764	101.177	1.40556	101.193	1.3104	101.174	1.2953	101.176	1.17019
101.291	1.45318	101.305	1.108	101.295	1.38361	101.302	1.01924	101.293	0.882879	101.313	0.590196	101.286	1.72977	101.297	1.4288	101.298	2.19553	101.301	1.75575	101.289	1.68598	101.305	1.22187	101.29	1.42795	101.296	1.093	101.3	2.25398	101.299	1.79048	101.287	1.14522	101.297	0.948417	101.284	1.56745	101.304	1.3202	101.287	1.42533	101.303	1.33005	101.285	1.29834	101.287	1.17249
101.403	1.42438	101.418	1.10444	101.406	1.33461	101.413	1.02419	101.404	0.87722	101.425	0.613746	101.397	1.70446	101.408	1.45478	101.409	2.14837	101.412	1.71831	101.4	1.69443	101.417	1.19869	101.401	1.42847	101.407	1.07885	101.412	2.29112	101.409	1.78063	101.399	1.15351	101.409	0.931414	101.394	1.49034	101.416	1.29998	101.399	1.49489	101.415	1.26811	101.397	1.30138	101.397	1.13745
101.513	1.40734	101.529	1.0685	101.518	1.29867	101.524	0.991375	101.515	0.840239	101.535	0.595136	101.508	1.69721	101.519	1.43939	101.52	2.14186	101.523	1.69423	101.512	1.62311	101.527	1.17924	101.513	1.43123	101.518	1.07183	101.523	2.28954	101.52	1.75656	101.509	1.16186	101.52	0.919897	101.505	1.47262	101.526	1.22079	101.511	1.48762	101.526	1.23444	101.509	1.26296	101.509	1.12431
101.623	1.40175	101.639	1.06123	101.627	1.30399	101.633	0.972827	101.626	0.851843	101.645	0.616824	101.618	1.69052	101.628	1.41867	101.631	2.20379	101.634	1.65892	101.621	1.60377	101.637	1.16793	101.623	1.38883	101.628	1.10992	101.633	2.22431	101.63	1.71747	101.619	1.14595	101.63	0.894004	101.615	1.49368	101.636	1.17727	101.621	1.46208	101.635	1.20942	101.618	1.19275	101.619	1.09193
101.734	1.40179	101.75	1.02828	101.737	1.28129	101.744	0.977847	101.736	0.869112	101.755	0.573835	101.728	1.65252	101.738	1.38904	101.741	2.19579	101.744	1.61539	101.732	1.6161	101.748	1.14668	101.732	1.34374	101.738	1.10325	101.743	2.18957	101.74	1.69328	101.73	1.12267	101.74	0.882671	101.726	1.49831	101.746	1.22079	101.73	1.42022	101.746	1.21732	101.728	1.20393	101.729	1.02595
101.845	1.37335	101.861	1.01331	101.848	1.28521	101.855	0.960522	101.847	0.883254	101.864	0.523045	101.84	1.65418	101.85	1.31364	101.852	2.13529	101.855	1.62367	101.843	1.61962	101.86	1.15368	101.842	1.34938	101.848	1.0572	101.853	2.198	101.852	1.72016	101.842	1.13708	101.851	0.912608	101.837	1.48448	101.858	1.2628	101.842	1.37517	101.857	1.23981	101.839	1.20328	101.841	1.01119
101.956	1.37914	101.972	1.01219	101.959	1.29967	101.966	0.954576	101.957	0.872507	101.977	0.549418	101.951	1.67999	101.961	1.3323	101.963	2.08528	101.966	1.66042	101.954	1.61085	101.971	1.13147	101.952	1.37544	101.96	1.02918	101.965	2.20821	101.963	1.7048	101.952	1.16012	101.961	0.905936	101.948	1.45113	101.969	1.23123	101.953	1.3627	101.967	1.22176	101.95	1.1763	101.952	1.04197
102.066	1.34231	102.082	0.971296	102.07	1.29461	102.077	0.982714	102.068	0.829695	102.088	0.564825	102.062	1.66491	102.073	1.34745	102.073	2.05627	102.077	1.66943	102.065	1.61141	102.082	1.10081	102.064	1.386	102.07	1.00266	102.076	2.15268	102.074	1.67779	102.063	1.12947	102.073	0.89685	102.06	1.45111	102.079	1.18485	102.064	1.36295	102.079	1.19947	102.062	1.21942	102.062	1.07886
102.178	1.30498	102.194	0.974272	102.181	1.29368	102.189	0.97772	102.179	0.829058	102.199	0.551201	102.173	1.62863	102.185	1.30238	102.184	2.04379	102.189	1.64543	102.177	1.60024	102.193	1.11331	102.177	1.37523	102.181	1.00049	102.187	2.10347	102.186	1.63873	102.174	1.0864	102.184	0.889569	102.171	1.44287	102.191	1.1923	102.177	1.37584	102.191	1.16575	102.173	1.22228	102.174	1.08868
[truncated: 69 more rows]
[truncated: 4 more columns]

## Sheet: Figure 5f
	SARS	WIV1	SHC014	BM48-31	BtKY72	pang17	SARS-CoV-2	RaTG13	Rs4081	Yun11	RmYN02	Rf1	No RBD
[truncated: 24 more rows]

[truncated: 25 more sheets: Suppl Figure 2a, Suppl Figure 2b, Suppl Figure 3a, Suppl Figure 3b, Suppl Figure 3c, Suppl Figure 3d, Suppl Figure 4a, Suppl Figure 4b, Suppl Figure 4c, Suppl Figure 5a, Suppl Figure 5b, Suppl Figure 6a, Suppl Figure 6b, Suppl Figure 6c, Suppl Figure 6d, Suppl Figure 6e, Suppl Figure 7, Suppl Figure 8a, Suppl Figure 8b, Suppl Figure 8c …]
